# Supplementary material for: Deficiency of Parkinson’s Related Protein DJ-1 Alters Cdk5 Signalling and Induces Neuronal Death by Aberrant Cell Cycle Re-entry
Source: Cell Mol Neurobiol. 2022 Feb 19;43(2):757–69. doi: 10.1007/s10571-022-01206-7 (PMC9958167; doi:10.1007/s10571-022-01206-7)
Supplement: Supplementary file 5 — Supplementary file5 (XLSX 268 kb) [file 10571_2022_1206_MOESM5_ESM.xlsx]

## Sheet: DATA
Supplementary table S1. Proteomic data analyzed with MaxQuant and Perseus software.
LFQ intensity 3_WT	LFQ intensity 8_WT	LFQ intensity 9_WT	LFQ intensity 10_KO	LFQ intensity 7_KO	LFQ intensity 4_KO	Peptides	Unique peptides	Protein IDs	Majority protein IDs	FC	Protein names	Gene names
805010	0	0	0	127410	139090	3	1	A2A5R2	A2A5R2	0.331052	Brefeldin A-inhibited guanine nucleotide-exchange protein 2	Arfgef2
2462100	7806100	7526400	6341600	5221800	7449700	5	5	A2A699	A2A699	1.06848	Protein FAM171A2	Fam171a2
0	0	1685800	2536000	0	0	9	3	A2A8L5	A2A8L5	1.50433	Receptor-type tyrosine-protein phosphatase F	Ptprf
51087000	66509000	80068000	61507000	66792000	66404000	37	37	A2AGT5	A2AGT5	0.98502	Cytoskeleton-associated protein 5	Ckap5
0	0	0	0	1669300	2282500	3	3	A2AHC3	A2AHC3	#DIV/0!	Calmodulin-regulated spectrin-associated protein 1	Camsap1
0	0	969440	0	1720300	1254800	1	1	A2ALU4	A2ALU4	3.06889	Protein Shroom2	Shroom2
11675000	9966100	10674000	10717000	13146000	5668900	12	12	A2AN08	A2AN08	0.913873	E3 ubiquitin-protein ligase UBR4	Ubr4
0	2801500	3375400	1839600	0	0	2	2	Q6ZPF4;A2APV2	Q6ZPF4;A2APV2	0.297819	Formin-like protein 3;Formin-like protein 2	Fmnl3;Fmnl2
2770200	1802800	0	3495200	0	0	2	2	A2ASQ1	A2ASQ1	0.764312	Agrin;Agrin N-terminal 110 kDa subunit;Agrin C-terminal 110 kDa subunit;Agrin C-terminal 90 kDa fragment;Agrin C-terminal 22 kDa fragment	Agrn
7260300	13020000	7615300	2884600	9032000	10690000	2	2	A2ASS6	A2ASS6	0.8104	Titin	Ttn
6713800	3119900	8781600	5906600	5089000	11345000	7	7	A2AWA9	A2AWA9	1.20012	Rab GTPase-activating protein 1	Rabgap1
0	0	0	753400	1215100	0	1	1	A2BDX3	A2BDX3	#DIV/0!	Adenylyltransferase and sulfurtransferase MOCS3;Molybdopterin-synthase adenylyltransferase;Molybdopterin-synthase sulfurtransferase	Mocs3
0	3374700	2109300	3029800	1884100	1777500	4	4	A2BH40	A2BH40	1.22017	AT-rich interactive domain-containing protein 1A	Arid1a
916650	739850	736800	0	740480	2352400	2	2	A3KFM7;P40201;E9PZM4;Q09XV5;Q8BYH8;A2AJK6	A3KFM7;P40201;E9PZM4;Q09XV5;Q8BYH8;A2AJK6	1.29231	Chromodomain-helicase-DNA-binding protein 6;Chromodomain-helicase-DNA-binding protein 1;Chromodomain-helicase-DNA-binding protein 2;Chromodomain-helicase-DNA-binding protein 8;Chromodomain-helicase-DNA-binding protein 9;Chromodomain-helicase-DNA-binding protein 7	Chd6;Chd1;Chd2;Chd8;Chd9;Chd7
0	1767500	1544300	0	1856500	1196800	2	2	A6H5Z3	A6H5Z3	0.921946	Exocyst complex component 6B	Exoc6b
28319000	27157000	35086000	29631000	28662000	27251000	16	12	B0V2N1	B0V2N1	0.94459	Receptor-type tyrosine-protein phosphatase S	Ptprs
599450	622750	774250	924830	578320	496990	3	3	B1AZI6	B1AZI6	1.00185	THO complex subunit 2	Thoc2
1541900	6348000	6890300	6092800	8157700	17300000	10	10	B1AZP2	B1AZP2	2.13465	Disks large-associated protein 4	Dlgap4
8443400	14603000	20562000	14284000	16592000	10001000	9	9	B2RQC6	B2RQC6	0.937365	CAD protein;Glutamine-dependent carbamoyl-phosphate synthase;Aspartate carbamoyltransferase;Dihydroorotase	Cad
25080000	25109000	27313000	37300000	28612000	17953000	16	6	B2RSH2;P20612;Q3V3I2;P50149	B2RSH2	1.0821	Guanine nucleotide-binding protein G(i) subunit alpha-1	Gnai1
3800300	8777000	4579700	2806500	3737500	7231100	3	3	B2RUJ5	B2RUJ5	0.802885	Amyloid beta A4 precursor protein-binding family A member 1	Apba1
9947100	12089000	13017000	11899000	7358000	9188000	8	8	B2RXS4	B2RXS4	0.811483	Plexin-B2	Plxnb2
8424600	8493100	7064200	10764000	9048200	10630000	3	3	B2RY56	B2RY56	1.26938	RNA-binding protein 25	Rbm25
9776200	14618000	17333000	12540000	15193000	10995000	6	6	B9EJ86	B9EJ86	0.928124	Oxysterol-binding protein	Osbpl8
0	0	898650	0	0	0	2	2	B9EJA2	B9EJA2	0	Cortactin-binding protein 2	Cttnbp2
2250800	0	0	0	0	3849500	1	1	B9EKI3	B9EKI3	1.71028	TATA element modulatory factor	Tmf1
0	0	0	0	0	3632800	2	2	D3YVF0	D3YVF0	#DIV/0!	A-kinase anchor protein 5	Akap5
14968000	24735000	26461000	20638000	21715000	22081000	11	11	D3YXK2;Q80YR5	D3YXK2	0.973853	Scaffold attachment factor B1	Safb
37412000	46569000	45513000	47889000	42818000	34772000	14	14	D3Z7P3	D3Z7P3	0.968995	Glutaminase kidney isoform, mitochondrial	Gls
0	0	1817000	0	0	2193500	3	2	E1U8D0	E1U8D0	1.20721	Protein SOGA1;N-terminal form;C-terminal 80 kDa form	Soga1
1685900	1250000	1162400	2442800	1426500	1179300	2	2	E9PUL5	E9PUL5	1.23188	Proline-rich transmembrane protein 2	Prrt2
15820000	8299800	12879000	11779000	13155000	13206000	18	18	E9PVA8	E9PVA8	1.03084		Gcn1l1
0	0	849340	755830	0	0	2	2	E9Q3L2	E9Q3L2	0.889903		Pi4ka
0	842980	0	0	0	972970	1	1	E9Q4N7	E9Q4N7	1.1542		Arid1b
1688700	1818900	1210300	0	1113500	1156300	7	1	E9Q4Z2	E9Q4Z2	0.481104	Acetyl-CoA carboxylase 2;Biotin carboxylase	Acacb
3342800	3810400	4047700	3321100	3680600	7784100	5	5	E9Q5C9	E9Q5C9	1.32005		Nolc1
16962000	12182000	16918000	15400000	15601000	19066000	18	18	E9Q7G0	E9Q7G0	1.08695		Numa1
18838000	20612000	16628000	20239000	16136000	16242000	19	19	F6ZDS4	F6ZDS4	0.938282	Nucleoprotein TPR	Tpr
25568000	33826000	35661000	31040000	32207000	28168000	15	15	F8VPU2	F8VPU2	0.961706	FERM, RhoGEF and pleckstrin domain-containing protein 1	Farp1
39112000	51501000	65898000	75896000	48497000	44259000	26	18	G5E829;Q6Q477	G5E829	1.07757	Plasma membrane calcium-transporting ATPase 1	Atp2b1
0	1338800	1098600	1318000	1124400	3056700	2	2	G5E870	G5E870	2.25613	E3 ubiquitin-protein ligase TRIP12	Trip12
14019000	6143300	10714000	17294000	10999000	13184000	8	8	O08529	O08529	1.34333	Calpain-2 catalytic subunit	Capn2
6114600	7979400	13388000	8760400	9270700	9110800	9	9	O08532	O08532	0.987625	Voltage-dependent calcium channel subunit alpha-2/delta-1;Voltage-dependent calcium channel subunit alpha-2-1;Voltage-dependent calcium channel subunit delta-1	Cacna2d1
10039000	14865000	15743000	18659000	14180000	17300000	5	5	O08539	O08539	1.23352	Myc box-dependent-interacting protein 1	Bin1
31407000	23883000	25028000	34876000	18894000	24680000	11	11	O08547	O08547	0.976742	Vesicle-trafficking protein SEC22b	Sec22b
2331000000	2818300000	2831000000	2496100000	2953300000	3223900000	47	40	O08553	O08553	1.08684	Dihydropyrimidinase-related protein 2	Dpysl2
3103800	3310500	4218600	2312000	4341700	5360400	2	2	O08579	O08579	1.1299	Emerin	Emd
6918600	6016300	6585500	6712700	5316900	8621500	3	3	O08582	O08582	1.05792	GTP-binding protein 1	Gtpbp1
38929000	41407000	43957000	40264000	32633000	44800000	5	5	O08583;Q9JJW6	O08583	0.946932	THO complex subunit 4	Alyref
10326000	8496000	10208000	9084200	10713000	18843000	5	5	O08585	O08585	1.33104	Clathrin light chain A	Clta
1053400	0	0	2772400	2063200	0	2	2	O08586	O08586	4.59047	Phosphatidylinositol 3,4,5-trisphosphate 3-phosphatase and dual-specificity protein phosphatase PTEN	Pten
289110000	338530000	301800000	317780000	322090000	266290000	34	34	O08599	O08599	0.974953	Syntaxin-binding protein 1	Stxbp1
54219000	53145000	54643000	84245000	69431000	83733000	11	11	O08709	O08709	1.46542	Peroxiredoxin-6	Prdx6
1740800	1413300	2102400	2465000	2265600	2073100	2	2	O08715	O08715	1.29434	A-kinase anchor protein 1, mitochondrial	Akap1
73189000	90588000	90642000	99231000	104840000	58931000	19	19	O08749	O08749	1.03374	Dihydrolipoyl dehydrogenase, mitochondrial	Dld
32633000	28856000	28007000	33869000	34198000	18435000	9	9	O08756	O08756	0.966546	3-hydroxyacyl-CoA dehydrogenase type-2	Hsd17b10
5964100	6724600	6965300	7408100	5931700	9746200	6	6	O08759	O08759	1.17462	Ubiquitin-protein ligase E3A	Ube3a
0	0	0	550950	343760	777520	3	3	O08784	O08784	#DIV/0!	Treacle protein	Tcof1
94198000	102520000	119850000	83334000	86153000	122830000	35	35	O08788	O08788	0.923394	Dynactin subunit 1	Dctn1
31350000	34608000	44970000	50203000	32054000	37462000	9	9	O08795	O08795	1.07925	Glucosidase 2 subunit beta	Prkcsh
40653000	28900000	38960000	36618000	30066000	34136000	4	3	O08807	O08807	0.929105	Peroxiredoxin-4	Prdx4
1314400	1000800	1074500	1045200	1064300	1184300	3	3	O08808	O08808	0.971708	Protein diaphanous homolog 1	Diaph1
721130000	790120000	769560000	1076800000	793120000	892760000	28	26	O08810	O08810	1.21127	116 kDa U5 small nuclear ribonucleoprotein component	Eftud2
0	5604000	0	0	3876300	2893500	4	4	O08848	O08848	1.20803	60 kDa SS-A/Ro ribonucleoprotein	Trove2
0	1341100	1588700	2589800	2041500	0	2	2	O08917	O08917	1.58076	Flotillin-1	Flot1
1377600	0	852020	3074900	0	0	1	1	O09005	O09005	1.37911	Sphingolipid delta(4)-desaturase DES1	Degs1
42919000	41357000	39999000	26005000	46366000	57761000	7	7	O09061	O09061	1.04713	Proteasome subunit beta type-1	Psmb1
2366700	1822000	0	1655400	2113400	1927100	3	1	O09106	O09106	1.35983	Histone deacetylase 1	Hdac1
16260000	20314000	19811000	18637000	18166000	17613000	4	4	O09111	O09111	0.965079	NADH dehydrogenase [ubiquinone] 1 beta subcomplex subunit 11, mitochondrial	Ndufb11
0	4577000	0	0	4720100	6267300	2	2	O09131	O09131	2.40057	Glutathione S-transferase omega-1	Gsto1
71974000	57967000	36301000	21713000	49317000	74572000	5	5	O09167	O09167	0.875844	60S ribosomal protein L21	Rpl21
0	2920800	0	2866000	2249700	1971400	1	1	O35083	O35083	2.42642	1-acyl-sn-glycerol-3-phosphate acyltransferase alpha	Agpat1
90140000	108500000	94120000	98757000	111470000	112100000	25	21	O35098	O35098	1.10099	Dihydropyrimidinase-related protein 4	Dpysl4
22926000	29897000	30734000	28977000	32345000	19419000	7	7	O35114	O35114	0.966298	Lysosome membrane protein 2	Scarb2
151460000	151870000	147920000	157330000	158500000	112360000	18	18	O35129	O35129	0.948898	Prohibitin-2	Phb2
6120700	10040000	12013000	11890000	9806200	10508000	6	6	O35136	O35136	1.14306	Neural cell adhesion molecule 2	Ncam2
0	9100800	9163900	8821000	0	8815800	3	3	O35215	O35215	0.965622	D-dopachrome decarboxylase	Ddt
0	0	0	0	0	0	1	1	O35216	O35216	#DIV/0!	Histone H3-like centromeric protein A	Cenpa
19029000	23455000	24748000	26685000	30572000	27846000	10	10	O35226	O35226	1.26581	26S proteasome non-ATPase regulatory subunit 4	Psmd4
1287600	1042200	0	1251900	1352500	1314500	2	2	O35239	O35239	1.68208	Tyrosine-protein phosphatase non-receptor type 9	Ptpn9
0	1950800	1748800	2337600	0	0	3	3	O35250	O35250	0.631852	Exocyst complex component 7	Exoc7
44629000	37287000	33858000	38217000	40919000	53739000	14	14	O35286;A2A4P0	O35286	1.14771	Pre-mRNA-splicing factor ATP-dependent RNA helicase DHX15	Dhx15
5329100	5191600	3661200	4866500	5095000	8734500	5	4	O35295	O35295	1.3183	Transcriptional activator protein Pur-beta	Purb
0	5235800	3464200	13875000	6369300	2839100	3	2	O35326	O35326	2.65326	Serine/arginine-rich splicing factor 5	Srsf5
3949800	4490500	2973400	2822100	5653000	4068400	2	2	O35344;O35343	O35344;O35343	1.09899	Importin subunit alpha-4;Importin subunit alpha-3	Kpna3;Kpna4
0	0	2061800	2436900	1557800	0	1	1	O35345;Q60960	O35345;Q60960	1.93748	Importin subunit alpha-7;Importin subunit alpha-5;Importin subunit alpha-5, N-terminally processed	Kpna6;Kpna1
31307000	19746000	15708000	28753000	29669000	47828000	9	7	O35381;Q64G17	O35381	1.5915	Acidic leucine-rich nuclear phosphoprotein 32 family member A	Anp32a
7504300	5801700	6765400	8606200	6646000	6718400	6	6	O35382	O35382	1.09462	Exocyst complex component 4	Exoc4
0	3629100	3034600	16174000	4807100	0	4	4	O35405	O35405	3.14857	Phospholipase D3	Pld3
0	798150	0	0	0	309610	1	1	O35435	O35435	0.38791	Dihydroorotate dehydrogenase (quinone), mitochondrial	Dhodh
2392700	3406300	2856600	3233400	2295500	2472000	5	5	O35454	O35454	0.924361	Chloride transport protein 6	Clcn6
3030200	4055500	2163700	2200200	3009200	1628900	2	2	O35459	O35459	0.739324	Delta(3,5)-Delta(2,4)-dienoyl-CoA isomerase, mitochondrial	Ech1
7765000	10331000	8094900	13631000	11697000	8534200	6	6	O35465	O35465	1.2929	Peptidyl-prolyl cis-trans isomerase FKBP8	Fkbp8
20178000	21459000	17282000	24574000	14582000	13963000	7	7	O35474	O35474	0.90156	EGF-like repeat and discoidin I-like domain-containing protein 3	Edil3
6092200	8565900	6996200	8719900	10257000	6803900	4	2	O35526;Q00262	O35526	1.19056	Syntaxin-1A	Stx1a
0	1612000	2621700	2507700	2797100	1952900	3	3	O35551	O35551	1.71427	Rab GTPase-binding effector protein 1	Rabep1
13862000	13873000	17172000	18209000	19695000	12052000	4	4	O35593	O35593	1.11243	26S proteasome non-ATPase regulatory subunit 14	Psmd14
0	3273100	2367700	2504800	2805900	0	1	1	O35604	O35604	0.94148	Niemann-Pick C1 protein	Npc1
3109500	5056200	4439900	2933600	3982900	3995700	4	4	O35609	O35609	0.865663	Secretory carrier-associated membrane protein 3	Scamp3
772230	0	479730	0	507740	1522200	2	2	O35621	O35621	1.62141	Phosphomannomutase 1	Pmm1
3169600	3225900	2631000	4467400	3695400	4178200	3	3	O35633	O35633	1.3672	Vesicular inhibitory amino acid transporter	Slc32a1
11190000	14492000	7820300	20786000	14090000	17688000	23	6	O35643	O35643	1.56897	AP-1 complex subunit beta-1	Ap1b1
0	13796000	14420000	19355000	13861000	11705000	3	3	O35658	O35658	1.59204	Complement component 1 Q subcomponent-binding protein, mitochondrial	C1qbp
8289200	6895700	10130000	10589000	9803000	9082100	6	6	O35685	O35685	1.1643	Nuclear migration protein nudC	Nudc
6703300	3915600	4315000	6259500	4630300	5062200	5	5	O35691	O35691	1.06817	Pinin	Pnn
84973000	60453000	65822000	66924000	75142000	97955000	18	10	O35737	O35737	1.1362	Heterogeneous nuclear ribonucleoprotein H;Heterogeneous nuclear ribonucleoprotein H, N-terminally processed	Hnrnph1
6867600	6903000	5834500	10241000	8852100	14122000	4	4	O35841	O35841	1.69421	Apoptosis inhibitor 5	Api5
0	2275500	2574700	5118600	4388000	3107900	4	4	O35857	O35857	2.60082	Mitochondrial import inner membrane translocase subunit TIM44	Timm44
3221000	3727200	3004400	3736200	4266600	3886600	3	3	O35864	O35864	1.1946	COP9 signalosome complex subunit 5	Cops5
5150200	5639700	5640400	5621500	7184700	6307300	2	2	O35874	O35874	1.16331	Neutral amino acid transporter A	Slc1a4
2864700	4615400	5779600	11457000	4016300	2606500	3	3	O35887	O35887	1.36352	Calumenin	Calu
3070200	3218300	0	4224300	0	0	1	1	O35900	O35900	0.67175	U6 snRNA-associated Sm-like protein LSm2	Lsm2
21494000	24163000	33304000	24449000	23983000	28612000	21	21	O35927	O35927	0.975722	Catenin delta-2	Ctnnd2
0	26036000	18858000	7245200	33826000	36992000	2	2	O54692	O54692	1.73883	Centromere/kinetochore protein zw10 homolog	Zw10
47112000	58127000	41518000	95054000	56065000	44685000	8	8	O54734	O54734	1.33421	Dolichyl-diphosphooligosaccharide--protein glycosyltransferase 48 kDa subunit	Ddost
19345000	18050000	25611000	26698000	18622000	23615000	15	15	O54774	O54774	1.0941	AP-3 complex subunit delta-1	Ap3d1
0	1789600	1615600	1627200	1886200	1957400	3	3	O54833	O54833	1.6066	Casein kinase II subunit alpha	Csnk2a2
748230	487420	979050	0	1003900	1201800	2	2	O54865	O54865	0.995936	Guanylate cyclase soluble subunit beta-1	Gucy1b3
37062000	43669000	37837000	34708000	46365000	57924000	13	12	O54879	O54879	1.1723	High mobility group protein B3	Hmgb3
14831000	23379000	22072000	28592000	26547000	20073000	6	6	O54901	O54901	1.24767	OX-2 membrane glycoprotein	Cd200
4350000	5758500	3817200	3571200	6003500	5384700	4	4	O54941	O54941	1.07423	SWI/SNF-related matrix-associated actin-dependent regulator of chromatin subfamily E member 1	Smarce1
0	0	0	2262000	0	0	1	1	Q9QYI8;O54946	Q9QYI8;O54946	#DIV/0!	DnaJ homolog subfamily B member 7;DnaJ homolog subfamily B member 6	Dnajb7;Dnajb6
0	9519300	1644500	0	0	0	1	1	O54962	O54962	0	Barrier-to-autointegration factor;Barrier-to-autointegration factor, N-terminally processed	Banf1
17999000	17557000	13519000	14558000	17728000	14438000	5	5	O54984	O54984	0.952094	ATPase Asna1	Asna1
6055000	7301800	6304900	8261500	5999300	6932000	3	3	O55013	O55013	1.07787	Trafficking protein particle complex subunit 3	Trappc3
39937000	50371000	44812000	54498000	51370000	41256000	9	8	O55022	O55022	1.08884	Membrane-associated progesterone receptor component 1	Pgrmc1
13016000	6954400	8030500	11232000	10517000	16027000	6	6	O55023	O55023	1.3491	Inositol monophosphatase 1	Impa1
29851000	28313000	36467000	41213000	29975000	38376000	16	16	O55029	O55029	1.1578	Coatomer subunit beta	Copb2
4040300	3892000	2204500	6292000	6815900	12172000	6	4	O55042	O55042	2.49387	Alpha-synuclein	Snca
7565400	6027700	6973100	4659600	0	5166500	2	2	O55100	O55100	0.477779	Synaptogyrin-1	Syngr1
0	2151000	0	1822700	2013800	2436200	2	2	O55106	O55106	2.91618	Striatin	Strn
39988000	42858000	46013000	27987000	33451000	34889000	9	9	O55125	O55125	0.747538	Protein NipSnap homolog 1	Nipsnap1
5997000	8689400	7672100	9505300	5807300	6236000	5	5	O55126	O55126	0.963777	Protein NipSnap homolog 2	Gbas
2968500	1969200	2444600	2234000	1988100	0	2	2	O55128	O55128	0.571922	Histone deacetylase complex subunit SAP18	Sap18
60557000	54252000	62063000	83391000	58540000	48627000	18	18	O55131;Q9DA97;Q8C650	O55131	1.07738	Septin-7	43350
3219700	0	0	0	0	3977600	1	1	O55135	O55135	1.23539	Eukaryotic translation initiation factor 6	Eif6
12620000	8552400	6683500	11309000	11188000	10144000	3	3	O55137;Q9QYR9;Q32Q92;Q8BWN8	O55137;Q9QYR9	1.17178	Acyl-coenzyme A thioesterase 1;Acyl-coenzyme A thioesterase 2, mitochondrial	Acot1;Acot2
8510800	5622500	7251400	12666000	6193600	12512000	5	5	O55142	O55142	1.46701	60S ribosomal protein L35a	Rpl35a
122180000	143610000	142480000	134190000	125440000	100530000	29	29	O55143;Q8R429;Q64518	O55143	0.882161	Sarcoplasmic/endoplasmic reticulum calcium ATPase 2	Atp2a2
8362100	6674700	6992000	7362200	7487000	9701500	8	8	O55201	O55201	1.11448	Transcription elongation factor SPT5	Supt5h
34358000	29473000	26050000	23274000	26149000	39920000	8	8	O55234	O55234	0.994014	Proteasome subunit beta type-5	Psmb5
224820000	234860000	236350000	281270000	214100000	227860000	47	47	O70133	O70133	1.03908	ATP-dependent RNA helicase A	Dhx9
2767900	4080000	2511200	2741500	0	2131500	3	3	O70152	O70152	0.52067	Dolichol-phosphate mannosyltransferase subunit 1	Dpm1
7202200	5787800	5538000	5524100	6584600	5609200	4	4	O70161;P70181;P70182	O70161	0.956277	Phosphatidylinositol 4-phosphate 5-kinase type-1 gamma	Pip5k1c
0	5751400	5707200	6979400	7379500	3596900	2	2	O70166	O70166	1.56702	Stathmin-3	Stmn3
19966000	24911000	16886000	15368000	26058000	29503000	10	10	O70194	O70194	1.14841	Eukaryotic translation initiation factor 3 subunit D	Eif3d
4123000	4815900	7284500	5237900	4231400	5825600	3	3	O70228	O70228	0.942768	Probable phospholipid-transporting ATPase IIA	Atp9a
21755000	24844000	25452000	22316000	36796000	35666000	3	3	O70251	O70251	1.31543	Elongation factor 1-beta	Eef1b
1057300	1478600	1679100	1963800	1535800	0	2	2	O70252	O70252	0.830273	Heme oxygenase 2	Hmox2
1287600	730060	0	0	1992600	2890700	2	2	O70258	O70258	2.42028	Epsilon-sarcoglycan	Sgce
1820100	0	2233900	1652600	1077100	3112400	2	2	O70305	O70305	1.44107	Ataxin-2	Atxn2
3464400	3633600	3311400	3221700	3779500	8023400	3	3	O70310	O70310	1.44337	Glycylpeptide N-tetradecanoyltransferase 1	Nmt1
0	5183800	3390900	2905100	5197100	8216600	3	3	O70311	O70311	1.90313	Glycylpeptide N-tetradecanoyltransferase 2	Nmt2
0	1661400	1580600	1110700	1445300	1596100	2	2	O70318	O70318	1.28072	Band 4.1-like protein 2	Epb41l2
5421900	3489100	4668800	5138300	3733600	3728700	3	3	O70378	O70378	0.927893	ER membrane protein complex subunit 8	Emc8
6987900	6880700	10231000	12264000	6942700	7312700	3	3	O70401	O70401	1.10041	Tetraspanin-6	Tspan6
55812000	53015000	42724000	47597000	47342000	74813000	12	12	O70435	O70435	1.1201	Proteasome subunit alpha type-3	Psma3
13271000	11358000	20727000	19131000	16111000	17488000	5	5	O70439	O70439	1.16258	Syntaxin-7	Stx7
3745900	2863200	2908700	4691100	2731600	2198500	3	2	O70443	O70443	1.01086	Guanine nucleotide-binding protein G(z) subunit alpha	Gnaz
4673900	4137000	4664100	12794000	4549600	4040100	6	4	O70492	O70492	1.58692	Sorting nexin-3	Snx3
2478600	2754200	2873800	2952000	2477000	3215700	4	2	O70493	O70493	1.06638	Sorting nexin-12	Snx12
0	0	516160	298390	487070	0	1	1	O70494	O70494	1.52174	Transcription factor Sp3	Sp3
25996000	34469000	19833000	14903000	16571000	18281000	7	7	O70503	O70503	0.619629	Very-long-chain 3-oxoacyl-CoA reductase	Hsd17b12
15657000	16220000	21526000	23440000	14688000	19694000	12	12	O70589	O70589	1.08275	Peripheral plasma membrane protein CASK	Cask
7262700	5608300	9012300	7058800	7197300	13350000	4	4	O70591	O70591	1.26151	Prefoldin subunit 2	Pfdn2
831600	0	1158500	1378600	1046700	2548100	3	3	O88196	O88196	2.49907	E3 ubiquitin-protein ligase TTC3	Ttc3
5080900	5763500	5718900	6261800	7219700	6627900	2	2	O88291	O88291	1.21409	DBIRD complex subunit ZNF326	Znf326
95487000	88829000	91959000	129310000	95581000	104070000	20	20	O88342	O88342	1.1907	WD repeat-containing protein 1	Wdr1
2108400	1612700	1453900	1416500	1602500	2420300	1	1	O88384	O88384	1.05107	Vesicle transport through interaction with t-SNAREs homolog 1B	Vti1b
0	1430900	1409300	3453900	1389900	0	1	1	O88441	O88441	1.70544	Metaxin-2	Mtx2
224040	0	196210	0	192830	203530	2	2	O88444	O88444	0.943153	Adenylate cyclase type 1	Adcy1
29729000	30203000	29685000	32814000	33210000	32518000	15	13	O88447	O88447	1.09959	Kinesin light chain 1	Klc1
7296800	5853000	5087000	6722200	0	6230500	5	2	O88448	O88448	0.710251	Kinesin light chain 2	Klc2
9622700	11192000	10309000	12921000	13283000	8577000	6	6	O88455	O88455	1.11751	7-dehydrocholesterol reductase	Dhcr7
0	0	0	1375700	0	0	1	1	O88456	O88456	#DIV/0!	Calpain small subunit 1	Capns1
9894000	8731400	11968000	11768000	7784400	16450000	9	8	O88485	O88485	1.1768	Cytoplasmic dynein 1 intermediate chain 1	Dync1i1
18400000	21897000	25599000	39953000	28932000	31864000	12	11	O88487	O88487	1.52891	Cytoplasmic dynein 1 intermediate chain 2	Dync1i2
2058500	2044700	1737100	1696900	2188600	2758700	4	4	O88508	O88508	1.13765	DNA (cytosine-5)-methyltransferase 3A	Dnmt3a
1862300	0	0	0	2167400	2099300	1	1	O88520	O88520	2.29109	Leucine-rich repeat protein SHOC-2	Shoc2
4218700	5231600	0	5116100	3604700	6086400	2	2	O88531	O88531	1.56685	Palmitoyl-protein thioesterase 1	Ppt1
6574000	5097100	5571400	4001900	5805100	12503000	8	8	O88532	O88532	1.2939	Zinc finger RNA-binding protein	Zfr
4643900	6282100	5055200	3792900	5068700	9664300	4	4	O88543	O88543	1.15923	COP9 signalosome complex subunit 3	Cops3
18312000	15292000	13870000	13814000	15681000	17056000	8	8	O88544	O88544	0.980558	COP9 signalosome complex subunit 4	Cops4
424720000	479540000	418310000	499440000	542310000	623780000	30	30	O88569	O88569	1.25931	Heterogeneous nuclear ribonucleoproteins A2/B1	Hnrnpa2b1
4187800	2672400	4628900	7752400	5135100	5250500	13	5	O88643	O88643	1.57871	Serine/threonine-protein kinase PAK 1	Pak1
24317000	19875000	20446000	20253000	25979000	28264000	9	9	O88685	O88685	1.15251	26S protease regulatory subunit 6A	Psmc3
9614000	7609800	12974000	6859900	7845000	6842900	3	3	O88696	O88696	0.713555	ATP-dependent Clp protease proteolytic subunit, mitochondrial	Clpp
23206000	17397000	15295000	17904000	19609000	16794000	7	5	O88712	O88712	0.971537	C-terminal-binding protein 1	Ctbp1
2887300	3111600	3925300	0	4227200	0	2	2	O88736	O88736	0.425949	3-keto-steroid reductase	Hsd17b7
0	0	0	0	1397800	0	2	2	O88738	O88738	#DIV/0!	Baculoviral IAP repeat-containing protein 6	Birc6
5079500	7689300	8580900	12829000	9258800	8147400	3	3	O88741	O88741	1.41619	Ganglioside-induced differentiation-associated protein 1	Gdap1
305180000	282140000	295930000	302390000	341640000	283840000	26	23	O88809	O88809	1.05052	Neuronal migration protein doublecortin	Dcx
419200000	402530000	402170000	395080000	454920000	415330000	36	35	O88844	O88844	1.03385	Isocitrate dehydrogenase [NADP] cytoplasmic	Idh1
100180000	131830000	126170000	114650000	124310000	131540000	25	23	O88935	O88935	1.0344	Synapsin-1	Syn1
0	4289700	5986900	8291100	5104300	6656000	3	3	O88952	O88952	1.95117	Protein lin-7 homolog C	Lin7c
0	1644800	1236100	1464200	1541600	0	1	1	O88986	O88986	1.04335	2-amino-3-ketobutyrate coenzyme A ligase, mitochondrial	Gcat
0	2301500	2233300	2036000	2247800	1530300	3	3	O89001	O89001	1.28211	Carboxypeptidase D	Cpd
0	2634700	3772500	1903200	2435100	0	3	3	O89026	O89026	0.677098	Roundabout homolog 1	Robo1
7286300	6364500	10003000	33936000	10298000	5340900	4	4	O89053	O89053	2.09585	Coronin-1A	Coro1a
2512200	1364000	2577800	3062000	1464200	0	2	2	O89079	O89079	0.701302	Coatomer subunit epsilon	Cope
35702000	40633000	44830000	42864000	46560000	71646000	6	6	O89086	O89086	1.32934	RNA-binding protein 3	Rbm3
43165000	72281000	53107000	45191000	74561000	42651000	6	6	P00405	P00405	0.963513	Cytochrome c oxidase subunit 2	Mtco2
1465400	2035800	978740	869620	921580	869000	1	1	P00416	P00416	0.593803	Cytochrome c oxidase subunit 3	mt-Co3
0	632790	0	828840	546200	0	1	1	P00493	P00493	2.17298	Hypoxanthine-guanine phosphoribosyltransferase	Hprt1
2582100	3486600	4315800	0	5280400	2913400	1	1	P01831	P01831	0.789041	Thy-1 membrane glycoprotein	Thy1
34100000	0	0	0	0	1113500	2	1	P01942	P01942	0.032654	Hemoglobin subunit alpha	Hba
0	2073300	0	2727600	1926600	0	2	1	P02104	P02104	2.24483	Hemoglobin subunit epsilon-Y2	Hbb-y
14809000	53903000	9930700	249700000	41255000	0	15	2	P84244;P02301	P84244;P02301	3.69971	Histone H3.3;Histone H3.3C	H3f3a;H3f3c
3113100	2844900	2893600	3144800	0	2227200	1	1	P03899	P03899	0.606896	NADH-ubiquinone oxidoreductase chain 3	Mtnd3
0	3842400	0	0	3297400	0	1	1	P03911	P03911	0.858162	NADH-ubiquinone oxidoreductase chain 4	Mtnd4
0	1497400	0	4415500	1542200	0	1	1	P03921	P03921	3.9787	NADH-ubiquinone oxidoreductase chain 5	Mtnd5
0	2050900	2457600	0	2483800	3182300	2	2	P03930	P03930	1.25676	ATP synthase protein 8	Mtatp8
578790	0	298190	29955000	221760	340420	10	8	P03995	P03995	34.798	Glial fibrillary acidic protein	Gfap
0	0	1928700	2605900	1981100	2399300	2	2	P04627;Q99N57;P28028	P04627;Q99N57;P28028	3.62228	Serine/threonine-protein kinase A-Raf;RAF proto-oncogene serine/threonine-protein kinase;Serine/threonine-protein kinase B-raf	Araf;Raf1;Braf
0	4425000	5933900	3657000	4230200	0	1	1	P04925	P04925	0.761394	Major prion protein	Prnp
166060000	133260000	151150000	223600000	160000000	149340000	27	20	P05063;Q91Y97	P05063	1.18308	Fructose-bisphosphate aldolase C	Aldoc
304630000	312820000	302090000	322790000	385210000	418840000	34	27	P05064	P05064	1.22544	Fructose-bisphosphate aldolase A	Aldoa
4186800	5504800	2300600	3530600	4735600	11021000	10	4	P05132	P05132	1.60831	cAMP-dependent protein kinase catalytic subunit alpha	Prkaca
27745000	26897000	21107000	19325000	36314000	44800000	11	11	P05201	P05201	1.32594	Aspartate aminotransferase, cytoplasmic	Got1
342450000	405670000	326490000	284060000	425880000	310030000	25	25	P05202	P05202	0.949154	Aspartate aminotransferase, mitochondrial	Got2
0	0	0	0	0	0	51	0	P05213;Q3UX10	P05213	#DIV/0!	Tubulin alpha-1B chain	Tuba1b
6442100	14849000	13225000	16946000	11511000	11144000	12	9	P05480;Q62270;P06240;Q922K9;Q62190	P05480	1.14732	Neuronal proto-oncogene tyrosine-protein kinase Src	Src
107240000	72297000	90748000	178840000	83602000	129980000	16	14	P06151;P00342	P06151	1.45188	L-lactate dehydrogenase A chain	Ldha
85928000	84532000	69551000	68860000	90519000	106590000	17	17	P06745;CON__Q3ZBD7	P06745	1.10815	Glucose-6-phosphate isomerase	Gpi
0	2281000	1927600	5041500	2179100	1508300	1	1	P06797	P06797	2.07406	Cathepsin L1;Cathepsin L1 heavy chain;Cathepsin L1 light chain	Ctsl
0	4926200	4561000	4210700	4156300	6116400	4	4	P06801	P06801	1.52663	NADP-dependent malic enzyme	Me1
92720000	112260000	155380000	144960000	138920000	103250000	20	20	P06837	P06837	1.07429	Neuromodulin	Gap43
913580	995650	965690	1621400	1134500	0	2	2	P07356	P07356	0.958601	Annexin A2	Anxa2
3273800	2219700	1867300	2661600	2249500	2268400	2	2	P07742	P07742	0.97537	Ribonucleoside-diphosphate reductase large subunit	Rrm1
564500000	674460000	586330000	626520000	632170000	857790000	61	41	P07901;REV__Q8BL66	P07901	1.15953	Heat shock protein HSP 90-alpha	Hsp90aa1
75264000	88808000	99941000	102760000	77778000	76403000	26	26	P08003	P08003	0.973213	Protein disulfide-isomerase A4	Pdia4
515340	295840	323120	405190	394860	285380	1	1	P08043;Q6P560	P08043;Q6P560	0.956916	Zinc finger protein 2;Zinc finger protein 182	Zfp2;Znf182
475070000	619980000	682120000	545520000	556550000	512820000	44	42	P08113	P08113	0.908686	Endoplasmin	Hsp90b1
7385700	7773900	8978600	9851900	8210500	18078000	7	7	P08226	P08226	1.49723	Apolipoprotein E	Apoe
41219000	39770000	47112000	47598000	41376000	59126000	13	13	P08228	P08228	1.15612	Superoxide dismutase [Cu-Zn]	Sod1
867080000	982510000	829810000	1168900000	931100000	799530000	33	33	P08249	P08249	1.08216	Malate dehydrogenase, mitochondrial	Mdh2
0	0	0	1468200	0	0	4	2	P08553	P08553	#DIV/0!	Neurofilament medium polypeptide	Nefm
0	0	0	3152800	1515900	737800	7	1	P08556	P08556	#DIV/0!	GTPase NRas	Nras
58401000	74893000	57079000	83077000	55438000	35795000	20	10	P08752	P08752	0.915624	Guanine nucleotide-binding protein G(i) subunit alpha-2	Gnai2
3504200	3619700	3311900	3065700	3417100	3278600	3	3	P08775	P08775	0.935376	DNA-directed RNA polymerase II subunit RPB1	Polr2a
2402200	4817900	8743700	5155300	2059500	4168200	5	5	P09055	P09055	0.713051	Integrin beta-1	Itgb1
122080000	109920000	110390000	235290000	125570000	105810000	29	29	P09103	P09103	1.36298	Protein disulfide-isomerase	P4hb
140520000	169550000	193710000	338990000	175750000	271550000	34	34	P09405	P09405	1.56078	Nucleolin	Ncl
304910000	288580000	293370000	296210000	340200000	356240000	25	25	P09411;P09041	P09411	1.11929	Phosphoglycerate kinase 1	Pgk1
16207000	13471000	11581000	11483000	9748500	11249000	5	5	P09528	P09528	0.787234	Ferritin heavy chain;Ferritin heavy chain, N-terminally processed	Fth1
8450200	10938000	13492000	20445000	12510000	11433000	7	7	P09602	P09602	1.34999	Non-histone chromosomal protein HMG-17	Hmgn2
15487000	20059000	14389000	36315000	38444000	12555000	5	5	P09671	P09671	1.74855	Superoxide dismutase [Mn], mitochondrial	Sod2
1137800	917010	0	1976900	1609300	1731700	3	2	P0C028;P0C027;Q8R2U6	P0C028;P0C027;Q8R2U6	2.58803	Diphosphoinositol polyphosphate phosphohydrolase 3-beta;Diphosphoinositol polyphosphate phosphohydrolase 3-alpha;Diphosphoinositol polyphosphate phosphohydrolase 2	Nudt11;Nudt10;Nudt4
78719000	57585000	38541000	28263000	37780000	104220000	6	4	Q3THW5;P0C0S6	Q3THW5;P0C0S6	0.973794	Histone H2A.V;Histone H2A.Z	H2afv;H2afz
8986800	8489600	12456000	9688400	8658000	11424000	6	6	P0C192	P0C192	0.994588	Leucine-rich repeat-containing protein 4B	Lrrc4b
2408500	2219600	2495800	2106600	1487700	1429600	1	1	P0DN91;P0DN90;P0DN89	P0DN91;P0DN90;P0DN89	0.705218
5142200	13704000	17135000	32077000	9937800	5900500	3	3	P0DP28;P0DP27;P0DP26	P0DP28;P0DP27;P0DP26	1.33168
714050000	715530000	602880000	520080000	644140000	453760000	33	18	P10126	P10126	0.79607	Elongation factor 1-alpha 1	Eef1a1
1598100	2094100	2324500	1958800	2537200	3297200	2	2	P10518	P10518	1.29526	Delta-aminolevulinic acid dehydratase	Alad
3615100	6066900	9734700	32062000	5972700	6027600	5	5	P10605	P10605	2.2693	Cathepsin B;Cathepsin B light chain;Cathepsin B heavy chain	Ctsb
13667000	7937700	8391300	6051000	12171000	17622000	11	2	P10630	P10630	1.19496	Eukaryotic initiation factor 4A-II;Eukaryotic initiation factor 4A-II, N-terminally processed	Eif4a2
240740000	281510000	357560000	318780000	324740000	440330000	30	30	P10637	P10637	1.23191	Microtubule-associated protein tau	Mapt
12914000	11355000	15828000	33093000	13562000	17432000	5	5	P10639	P10639	1.5983	Thioredoxin	Txn
43622000	54207000	40776000	55340000	62289000	71259000	13	12	P10649;Q80W21;P15626;P19639;O35660	P10649	1.36278	Glutathione S-transferase Mu 1	Gstm1
0	7232500	7117000	5128400	7620700	10215000	6	6	P10711;Q9QVN7	P10711	1.60034	Transcription elongation factor A protein 1	Tcea1
52358000	55638000	77616000	76877000	66485000	59279000	13	13	P10852	P10852	1.09175	4F2 cell-surface antigen heavy chain	Slc3a2
0	0	0	0	0	0	21	0	Q6ZWY9;Q64478;P10853;Q8CGP2;P70696	Q6ZWY9;Q64478;P10853;Q8CGP2;P70696	#DIV/0!	Histone H2B type 1-C/E/G;Histone H2B type 1-H;Histone H2B type 1-F/J/L;Histone H2B type 1-P;Histone H2B type 1-A	Hist1h2bc;Hist1h2bh;Hist1h2bf;Hist1h2bp;Hist1h2ba
26137000	19902000	19907000	29354000	21921000	16129000	6	6	P10922	P10922	1.02211	Histone H1.0;Histone H1.0, N-terminally processed	H1f0
5866400	6972000	4199800	15210000	6801700	19969000	5	5	P11031	P11031	2.46392	Activated RNA polymerase II transcriptional coactivator p15	Sub1
21981000	21419000	22581000	20693000	22103000	24295000	11	11	P11103	P11103	1.01682	Poly [ADP-ribose] polymerase 1	Parp1
0	4862200	5073400	3771000	4169200	0	2	2	P11276	P11276	0.799167	Fibronectin;Anastellin	Fn1
3988700	6192600	6998100	5014200	7267000	9403300	3	3	P11404	P11404	1.26224	Fatty acid-binding protein, heart	Fabp3
33331000	30627000	47862000	45181000	34207000	39257000	5	5	P11438	P11438	1.06104	Lysosome-associated membrane glycoprotein 1	Lamp1
1049700000	1251600000	1087100000	1074100000	1138300000	1289100000	66	44	P11499	P11499	1.03338	Heat shock protein HSP 90-beta	Hsp90ab1
30968000	34234000	41139000	35541000	31737000	34809000	16	16	P11627	P11627	0.959997	Neural cell adhesion molecule L1	L1cam
4558400	3294900	0	2402700	3455600	3491400	8	4	P11798	P11798	1.19054	Calcium/calmodulin-dependent protein kinase type II subunit alpha	Camk2a
196220000	184100000	149830000	204800000	219220000	215330000	32	32	P11983	P11983	1.20598	T-complex protein 1 subunit alpha	Tcp1
0	7382900	6263400	5236400	7469200	8268600	5	5	P12023	P12023	1.53699	Amyloid beta A4 protein;N-APP;Soluble APP-alpha;Soluble APP-beta;C99;Beta-amyloid protein 42;Beta-amyloid protein 40;C83;P3(42);P3(40);C80;Gamma-secretase C-terminal fragment 59;Gamma-secretase C-terminal fragment 57;Gamma-secretase C-terminal fragment 50;C31	App
2927900	1441700	1603500	3506600	612160	5632300	3	3	P12025	P12025	1.6325	Midkine	Mdk
8064700	7353400	8345800	9754800	9352300	9198300	9	6	P12367	P12367	1.19111	cAMP-dependent protein kinase type II-alpha regulatory subunit	Prkar2a
5233000	6286700	5537000	7385800	5392100	6345900	5	2	P12382;Q9WUA3	P12382	1.12119	ATP-dependent 6-phosphofructokinase, liver type	Pfkl
31653000	52340000	48872000	57621000	49891000	50646000	7	7	P12787	P12787	1.19037	Cytochrome c oxidase subunit 5A, mitochondrial	Cox5a
3927000	4171000	7545800	5966300	2875600	5245400	3	3	P12815	P12815	0.900504	Programmed cell death protein 6	Pdcd6
87917000	122870000	131360000	109060000	137940000	88266000	31	31	P12960	P12960	0.979889	Contactin-1	Cntn1
115790000	99857000	84268000	104190000	111630000	159240000	15	15	P12970	P12970	1.25055	60S ribosomal protein L7a	Rpl7a
0	2769600	2653800	2730000	2462700	2242600	7	2	P13020	P13020	1.37097	Gelsolin	Gsn
807950000	1009500000	1438100000	1410500000	984510000	895670000	51	51	P13595	P13595	1.01079	Neural cell adhesion molecule 1	Ncam1
2843300	4984000	3940800	6163700	4709200	3192300	5	5	P13864	P13864	1.1952	DNA (cytosine-5)-methyltransferase 1	Dnmt1
118390000	124920000	126100000	194340000	138020000	105560000	11	11	P14094	P14094	1.18546	Sodium/potassium-transporting ATPase subunit beta-1	Atp1b1
26979000	38727000	36861000	22694000	46218000	47614000	5	5	P14115	P14115	1.1361	60S ribosomal protein L27a	Rpl27a
136330000	115630000	101800000	112620000	104210000	153290000	14	14	P14131	P14131	1.04625	40S ribosomal protein S16	Rps16
72116000	48149000	47130000	68209000	64722000	111230000	15	15	P14148	P14148	1.45859	60S ribosomal protein L7	Rpl7
122760000	137310000	129120000	208770000	181000000	150290000	13	13	P14152	P14152	1.38765	Malate dehydrogenase, cytoplasmic	Mdh1
119080000	126030000	103190000	150820000	164200000	145530000	12	12	P14206	P14206	1.32228	40S ribosomal protein SA	Rpsa
136780000	178120000	149690000	228420000	174980000	124760000	25	25	P14211	P14211	1.13683	Calreticulin	Calr
10468000	15111000	15705000	11743000	16251000	13755000	4	4	P14231	P14231	1.01126	Sodium/potassium-transporting ATPase subunit beta-2	Atp1b2
1305600	1324700	1235700	2110500	1442900	1876300	2	2	P14576	P14576	1.40447	Signal recognition particle 54 kDa protein	Srp54
39122000	38123000	34572000	51880000	39004000	43568000	12	12	P14685	P14685	1.20243	26S proteasome non-ATPase regulatory subunit 3	Psmd3
339930000	511930000	453700000	758410000	397520000	86352000	58	55	P14733	P14733	0.951532	Lamin-B1	Lmnb1
6099600	6127200	5840800	7152900	7602600	6114800	9	9	P14824	P14824	1.15512	Annexin A6	Anxa6
89706000	85475000	72069000	100450000	112350000	82081000	11	11	P14869	P14869	1.19264	60S acidic ribosomal protein P0	Rplp0
1452100000	1398400000	1900900000	2043600000	1838500000	1292000000	128	125	P14873	P14873	1.08896	Microtubule-associated protein 1B;MAP1B heavy chain;MAP1 light chain LC1	Map1b
11596000	14951000	15861000	24699000	19055000	21761000	6	6	P15105	P15105	1.54487	Glutamine synthetase	Glul
8008100	10184000	16661000	13864000	8216400	9141400	8	8	P15116	P15116	0.895811	Cadherin-2	Cdh2
17348500	16943000	17554000	10297000	10786000	9608000	7	6	P15209	P15209	0.750639	BDNF/NT-3 growth factors receptor	Ntrk2
0	0	0	0	0	92464000	7	2	P15508	P15508	#DIV/0!	Spectrin beta chain, erythrocytic	Sptb
15022000	25592000	30272000	34403000	30310000	54543000	9	4	P15532	P15532	1.68236	Nucleoside diphosphate kinase A	Nme1
34216000	31956000	28962000	34269000	33916000	38848000	21	4	P15864	P15864	1.12508	Histone H1.2	Hist1h1c
6011700	8109900	5001400	0	4494700	4096100	1	1	P15919	P15919	0.449239	V(D)J recombination-activating protein 1;Endonuclease RAG1;E3 ubiquitin-protein ligase RAG1	Rag1
7295200	6537000	8470100	9378100	6924700	8090900	9	9	P16054	P16054	1.09378	Protein kinase C epsilon type	Prkce
0	0	522130	0	0	0	3	2	P16056	P16056	0	Hepatocyte growth factor receptor	Met
88483000	83205000	76537000	83944000	100180000	117670000	13	11	P16125	P16125	1.21581	L-lactate dehydrogenase B chain	Ldhb
0	3264400	3081100	4293000	4067600	0	2	2	P16332	P16332	1.31756	Methylmalonyl-CoA mutase, mitochondrial	Mut
2084900	2368000	3297900	3659200	2360600	3216300	2	2	P16406	P16406	1.19163	Glutamyl aminopeptidase	Enpep
481500000	516320000	688900000	674250000	497500000	548740000	132	132	P16546;P08032	P16546	1.02002	Spectrin alpha chain, non-erythrocytic 1	Sptan1
1703300000	1374500000	1405300000	1690100000	1598700000	1794100000	32	32	P16858;Q64467	P16858	1.13379	Glyceraldehyde-3-phosphate dehydrogenase	Gapdh
7730900	12781000	16704000	14418000	12047000	15050000	6	6	P17047	P17047	1.11552	Lysosome-associated membrane glycoprotein 2	Lamp2
222480	272290	232740	0	0	0	2	2	P17095	P17095	0	High mobility group protein HMG-I/HMG-Y	Hmga1
425910000	365510000	338280000	460570000	438160000	446380000	34	29	P17182	P17182	1.19068	Alpha-enolase	Eno1
3601800	2879500	4225100	3611400	7843600	5687100	7	2	P17183	P17183	1.60111	Gamma-enolase	Eno2
11221000	12929000	9072500	6461100	12858000	11207000	4	4	P17225;Q8BHD7	P17225;Q8BHD7	0.918838	Polypyrimidine tract-binding protein 1;Polypyrimidine tract-binding protein 3	Ptbp1;Ptbp3
51197000	69758000	76319000	55583000	75483000	80143000	32	20	P17426	P17426	1.07064	AP-2 complex subunit alpha-1	Ap2a1
88071000	116990000	124930000	111430000	104210000	119040000	36	24	P17427	P17427	1.01421	AP-2 complex subunit alpha-2	Ap2a2
0	0	1498200	1878400	1595000	989790	1	1	P17439	P17439	2.97903	Glucosylceramidase	Gba
238120000	266500000	311380000	291150000	265780000	258690000	44	44	P17710;Q91W97;O08528;Q3TRM8	P17710	0.999534	Hexokinase-1	Hk1
1485600000	1705500000	1634000000	1534600000	1483200000	2166500000	17	17	P17742	P17742	1.07444	Peptidyl-prolyl cis-trans isomerase A;Peptidyl-prolyl cis-trans isomerase A, N-terminally processed	Ppia
120560000	64521000	88322000	98147000	84743000	145170000	13	13	P17751	P17751	1.19991	Triosephosphate isomerase	Tpi1
0	0	2083400	2318100	1659000	2506700	9	2	Q61696;P17879	Q61696;P17879	3.11212	Heat shock 70 kDa protein 1A;Heat shock 70 kDa protein 1B	Hspa1a;Hspa1b
0	0	4368700	2286200	2323100	8631200	1	1	P17897	P17897	3.03076	Lysozyme C-1	Lyz1
7669000	8945400	8362500	10391400	10577000	10006000	5	5	P17918	P17918	1.09772	Proliferating cell nuclear antigen	Pcna
1988100	5273300	4269600	3005800	3123600	3426400	2	2	P18052	P18052	0.828705	Receptor-type tyrosine-protein phosphatase alpha	Ptpra
53321000	53420000	56051000	63377000	63564000	50721000	6	6	P18242	P18242	1.09134	Cathepsin D	Ctsd
11714000	12852000	16066000	16404000	13156000	9532800	4	4	P18572	P18572	0.962119	Basigin	Bsg
12768000	12870000	14978000	7750800	13255000	15795000	4	4	P18608	P18608	0.906067	Non-histone chromosomal protein HMG-14	Hmgn1
377920000	391340000	388080000	526940000	401450000	361870000	22	16	P18760	P18760	1.11485	Cofilin-1	Cfl1
414110000	480630000	565900000	643760000	518480000	363710000	20	16	P18872;Q8CGK7	P18872	1.04471	Guanine nucleotide-binding protein G(o) subunit alpha	Gnao1
682470000	688430000	850980000	662810000	681930000	737660000	104	104	P19096	P19096	0.937224	Fatty acid synthase;[Acyl-carrier-protein] S-acetyltransferase;[Acyl-carrier-protein] S-malonyltransferase;3-oxoacyl-[acyl-carrier-protein] synthase;3-oxoacyl-[acyl-carrier-protein] reductase;3-hydroxyacyl-[acyl-carrier-protein] dehydratase;Enoyl-[acyl-carrier-protein] reductase;Oleoyl-[acyl-carrier-protein] hydrolase	Fasn
0	0	5573600	6573200	0	0	2	2	P19137	P19137	1.17935	Laminin subunit alpha-1	Lama1
68590000	57215000	50911000	63920000	59036000	75855000	6	6	P19157;P46425	P19157	1.12503	Glutathione S-transferase P 1	Gstp1
24364000	20583000	16872000	35947000	26928000	34578000	6	6	P19253	P19253	1.57642	60S ribosomal protein L13a	Rpl13a
19774000	19195000	17356000	27578000	16570000	15384000	9	9	P19324	P19324	1.05694	Serpin H1	Serpinh1
3315000	3654400	4282400	4492700	5401400	3933200	3	3	P19536	P19536	1.2289	Cytochrome c oxidase subunit 5B, mitochondrial	Cox5b
111410000	110210000	127720000	140320000	132170000	99074000	8	8	P19783	P19783	1.06362	Cytochrome c oxidase subunit 4 isoform 1, mitochondrial	Cox4i1
708920000	820600000	765270000	795280000	706050000	649710000	49	47	P20029	P20029	0.937358	78 kDa glucose-regulated protein	Hspa5
25561000	23463000	21965000	24670000	25583000	26178000	7	7	P20108	P20108	1.07666	Thioredoxin-dependent peroxide reductase, mitochondrial	Prdx3
759680000	638640000	815760000	1080500000	582900000	263290000	51	45	P20152;P31001;P15331;CON__Q61726;CON__O43790;CON__Q6NT21;CON__P78385;CON__Q14533;CON__P78386;Q9ERE2;P97861;Q6IMF0;Q9Z2T6	P20152	0.870199	Vimentin	Vim
311810000	325370000	338500000	374270000	347580000	595350000	67	67	P20357	P20357	1.35003	Microtubule-associated protein 2	Map2
2332000	3116000	4194400	1948800	2377300	2628800	3	2	P20444;P63318	P20444;P63318	0.721283	Protein kinase C alpha type;Protein kinase C gamma type	Prkca;Prkcg
0	1317300	920500	0	1213100	0	3	1	P20918	P20918	0.542095	Plasminogen;Plasmin heavy chain A;Activation peptide;Angiostatin;Plasmin heavy chain A, short form;Plasmin light chain B	Plg
0	2574000	1294600	2430300	9401300	9437700	2	2	P21126	P21126	5.49793	Ubiquitin-like protein 4A	Ubl4a
11437000	12344000	10513000	22311000	12277000	7762700	9	5	P21278	P21278	1.23493	Guanine nucleotide-binding protein subunit alpha-11	Gna11
75193000	83565000	95291000	121200000	102360000	55285000	19	15	P21279;P27600	P21279	1.0976	Guanine nucleotide-binding protein G(q) subunit alpha	Gnaq
9561600	11061000	13958000	19108000	11951000	2776800	11	8	P21619	P21619	0.978462	Lamin-B2	Lmnb2
269860000	277040000	275440000	336670000	274260000	245950000	20	20	P21956	P21956	1.042	Lactadherin	Mfge8
13416000	14748000	12369000	10413000	10999000	16231000	8	8	P22892	P22892	0.9287	AP-1 complex subunit gamma-1	Ap1g1
42385000	44548000	46866000	48614000	46074000	68699000	20	20	P23116	P23116	1.22114	Eukaryotic translation initiation factor 3 subunit A	Eif3a
51007000	53548000	53871000	59090000	61330000	74671000	11	9	P23198	P23198	1.23143	Chromobox protein homolog 3	Cbx3
0	1119000	0	1434700	0	0	2	2	P23242	P23242	1.28213	Gap junction alpha-1 protein	Gja1
956090	739980	303500	429520	932390	539950	2	2	P23492	P23492	0.951134	Purine nucleoside phosphorylase	Pnp
0	2962200	0	3195700	3352900	3539500	1	1	P23506	P23506	3.40561	Protein-L-isoaspartate(D-aspartate) O-methyltransferase	Pcmt1
1742400	1569800	2244300	0	1858900	2340100	4	3	P23818	P23818	0.755692	Glutamate receptor 1	Gria1
0	2933800	1238900	4057100	2098600	1373400	4	2	P23819	P23819	1.80437	Glutamate receptor 2	Gria2
45155000	56364000	42141000	48188000	50115000	36712000	11	11	P24270	P24270	0.939823	Catalase	Cat
5769700	3402900	2926900	5983000	4030200	4666000	3	3	P24288	P24288	1.21321	Branched-chain-amino-acid aminotransferase, cytosolic	Bcat1
120610000	114900000	135810000	159010000	113020000	93377000	14	14	P24369	P24369	0.984076	Peptidyl-prolyl cis-trans isomerase B	Ppib
0	1215200	0	2347800	1159800	1457700	1	1	P24472	P24472	4.08599	Glutathione S-transferase A4	Gsta4
0	3167300	2612800	2746200	3192500	3841700	2	2	P24527	P24527	1.69208	Leukotriene A-4 hydrolase	Lta4h
11968000	9552400	7456600	7735600	7749700	7258900	5	5	P24547	P24547	0.784905	Inosine-5-monophosphate dehydrogenase 2	Impdh2
5159500	4568500	5327900	2988300	3659500	3424800	2	2	P24638	P24638	0.669013	Lysosomal acid phosphatase	Acp2
0	1607500	1367400	2040200	1794600	0	1	1	P24668	P24668	1.28905	Cation-dependent mannose-6-phosphate receptor	M6pr
6909900	11210000	12128000	10060000	11389000	9780400	9	9	P25206	P25206	1.03245	DNA replication licensing factor MCM3	Mcm3
152720000	109940000	114540000	132880000	138230000	173950000	15	15	P25444	P25444	1.1799	40S ribosomal protein S2	Rps2
0	4609200	4694600	6267600	3511000	3206500	4	4	P25976	P25976	1.39568	Nucleolar transcription factor 1	Ubtf
5279700	0	5050700	3881500	4957400	3677000	12	9	P26039	P26039	1.21156	Talin-1	Tln1
22332000	24184000	26643000	21826000	18470000	24257000	17	10	P26040	P26040	0.882366	Ezrin	Ezr
0	3412800	3362900	4576400	5493700	3898600	12	4	P26041	P26041	2.06159	Moesin	Msn
11404000	17266000	19005000	10445000	19506000	11062000	15	7	P26043	P26043	0.860262	Radixin	Rdx
0	1129700	977910	2321900	2186600	2750400	2	2	P26049	P26049	3.44414	Gamma-aminobutyric acid receptor subunit alpha-3	Gabra3
0	1818500	2274200	2328900	1610100	0	7	2	P26231	P26231	0.962445	Catenin alpha-1	Ctnna1
1569000	2190400	3887000	2337400	2831200	5930000	4	4	P26350	P26350	1.45148	Prothymosin alpha;Prothymosin alpha, N-terminally processed;Thymosin alpha	Ptma
15007000	18693000	15043000	23134000	17556000	22679000	5	5	P26369	P26369	1.30006	Splicing factor U2AF 65 kDa subunit	U2af2
211940000	202790000	199850000	289140000	204100000	160340000	28	28	P26443	P26443	1.06346	Glutamate dehydrogenase 1, mitochondrial	Glud1
27830000	25646000	20097000	22912000	28206000	31100000	7	7	P26516	P26516	1.1175	26S proteasome non-ATPase regulatory subunit 7	Psmd7
0	1869200	2226300	0	0	0	2	2	P26618	P26618	0	Platelet-derived growth factor receptor alpha	Pdgfra
27543000	26963000	31451000	44794000	36661000	32874000	12	12	P26638	P26638	1.33007	Serine--tRNA ligase, cytoplasmic	Sars
87629000	77484000	120690000	182670000	101880000	121140000	15	15	P26645	P26645	1.41947	Myristoylated alanine-rich C-kinase substrate	Marcks
22870000	16039000	21632000	19126000	21550000	41264000	3	3	P26883	P26883	1.35346	Peptidyl-prolyl cis-trans isomerase FKBP1A	Fkbp1a
14056000	12495000	10735000	8602500	13692000	15966000	4	4	P27048;P63163	P27048;P63163	1.02614	Small nuclear ribonucleoprotein-associated protein B;Small nuclear ribonucleoprotein-associated protein N	Snrpb;Snrpn
72252000	84007000	89974000	76045000	82002000	103930000	23	23	P27546	P27546	1.06394	Microtubule-associated protein 4	Map4
0	2221200	0	801800	1124000	1103800	3	2	P27601	P27601	1.36395	Guanine nucleotide-binding protein subunit alpha-13	Gna13
11861000	9716000	9782000	13662000	14180000	18725000	11	11	P27612	P27612	1.48496	Phospholipase A-2-activating protein	Plaa
124860000	74685000	76471000	73865000	94530000	96046000	18	18	P27659	P27659	0.958064	60S ribosomal protein L3	Rpl3
6062300	6606300	8566700	2660000	6495200	14479000	7	2	P27661	P27661	1.11297	Histone H2AX	H2afx
369440000	429280000	414250000	535900000	446290000	345850000	36	36	P27773	P27773	1.09487	Protein disulfide-isomerase A3	Pdia3
16536000	19570000	21464000	28935000	15866000	22187000	10	10	P28271;Q811J3	P28271	1.16359	Cytoplasmic aconitate hydratase	Aco1
24485000	19007000	18982000	32195000	23659000	26049000	9	9	P28352	P28352	1.31099	DNA-(apurinic or apyrimidinic site) lyase;DNA-(apurinic or apyrimidinic site) lyase, mitochondrial	Apex1
38685000	32865000	36214000	37430000	36342000	41514000	10	10	P28474	P28474	1.0698	Alcohol dehydrogenase class-3	Adh5
74544000	67065000	79701000	82046000	78859000	74529000	23	14	P28652	P28652	1.06382	Calcium/calmodulin-dependent protein kinase type II subunit beta	Camk2b
46066000	45645000	41556000	57627000	55115000	47560000	11	9	P28656	P28656	1.20286	Nucleosome assembly protein 1-like 1	Nap1l1
26697000	23044000	19417000	30237000	29381000	27406000	10	10	P28658	P28658	1.25834	Ataxin-10	Atxn10
5150800	4283100	4571100	4128200	5545200	4289900	5	3	P28659	P28659	0.997022	CUGBP Elav-like family member 1	Celf1
46335000	48196000	58433000	38859000	40715000	55073000	20	20	P28660;Q8K1X4	P28660	0.880253	Nck-associated protein 1	Nckap1
14405000	13729000	15366000	14654000	19840000	18142000	10	8	P28663	P28663	1.21002	Beta-soluble NSF attachment protein	Napb
49293000	36406000	54724000	54654000	46902000	48936000	11	11	P28667	P28667	1.0717	MARCKS-related protein	Marcksl1
74028000	94804000	116640000	99677000	95980000	110860000	44	32	P28738;P33175	P28738	1.07372	Kinesin heavy chain isoform 5C	Kif5c
43079000	51878000	59788000	56787000	51825000	56453000	22	22	P28740;Q8C0N1;Q922S8	P28740	1.06669	Kinesin-like protein KIF2A	Kif2a
0	997370	2143600	4448600	1308500	2131100	5	4	P28741	P28741	2.51139	Kinesin-like protein KIF3A	Kif3a
135330000	133410000	128360000	144840000	172540000	200390000	27	27	P29341	P29341	1.30388	Polyadenylate-binding protein 1	Pabpc1
3637600	4675900	3313600	2863600	3946200	2990300	7	3	P29387	P29387	0.842867	Guanine nucleotide-binding protein subunit beta-4	Gnb4
82668000	87959000	67554000	62881000	56844000	84567000	7	7	P29391;P49945	P29391;P49945	0.857717	Ferritin light chain 1;Ferritin light chain 2	Ftl1;Ftl2
0	2983200	3277500	4157000	2919900	3065500	4	4	P29533	P29533	1.62001	Vascular cell adhesion protein 1	Vcam1
3266400	2968000	2318900	0	2407300	6057800	1	1	P29595	P29595	0.989688	NEDD8	Nedd8
28809000	33769000	27698000	41956000	58050000	23816000	14	14	P29758	P29758	1.37159	Ornithine aminotransferase, mitochondrial	Oat
40012000	36385000	40341000	44868000	51831000	43933000	14	14	P30416	P30416	1.20468	Peptidyl-prolyl cis-trans isomerase FKBP4;Peptidyl-prolyl cis-trans isomerase FKBP4, N-terminally processed	Fkbp4
61004000	86691000	38736000	46208000	55679000	79959000	13	9	P30681	P30681	0.975406	High mobility group protein B2	Hmgb2
25474000	24924000	28793000	33550000	24446000	21185000	16	16	P30999	P30999	0.999874	Catenin delta-1	Ctnnd1
7607900	5825400	8295100	8356000	8122900	11125000	6	6	P31230	P31230	1.27041	Aminoacyl tRNA synthase complex-interacting multifunctional protein 1;Endothelial monocyte-activating polypeptide 2	Aimp1
55692000	50284000	55119000	79153000	66104000	68145000	19	16	P31324	P31324	1.3247	cAMP-dependent protein kinase type II-beta regulatory subunit	Prkar2b
7697700	14004000	15612000	24188000	23704000	13144000	3	3	P31648	P31648	1.63575	Sodium- and chloride-dependent GABA transporter 1	Slc6a1
15393000	25606000	21147000	21765000	26934000	22272000	7	7	P31650	P31650	1.142	Sodium- and chloride-dependent GABA transporter 3	Slc6a11
2386300	3459800	2823200	2291400	2295500	1849700	3	3	P31750;Q9WUA6;Q60823	P31750;Q9WUA6;Q60823	0.742459	RAC-alpha serine/threonine-protein kinase;RAC-gamma serine/threonine-protein kinase;RAC-beta serine/threonine-protein kinase	Akt1;Akt3;Akt2
6879900	5428500	3026200	7664400	3685300	8032000	2	2	P31786	P31786	1.26392	Acyl-CoA-binding protein	Dbi
7217700	8827400	9029300	7549500	8269500	7641300	3	3	P32020	P32020	0.935628	Non-specific lipid-transfer protein	Scp2
22370000	20385000	13226000	12377000	22294000	32015000	10	10	P32067	P32067	1.19123	Lupus La protein homolog	Ssb
3434300	3044800	2718500	2304100	4489700	3569100	2	2	P32233	P32233	1.1267	Developmentally-regulated GTP-binding protein 1	Drg1
23623000	17853000	13477000	12496000	10015000	0	5	3	P32261	P32261	0.409641	Antithrombin-III	Serpinc1
6549400	5925200	5627200	6980500	3958300	8598800	8	3	P32883	P32883	1.07932	GTPase KRas;GTPase KRas, N-terminally processed	Kras
25622000	26177000	19418000	25258000	29164000	29891000	11	11	P32921	P32921	1.18389	Tryptophan--tRNA ligase, cytoplasmic;T1-TrpRS;T2-TrpRS	Wars
17804000	16660000	22723000	18549000	13497000	20706000	15	15	P33173;Q60575;O35071	P33173	0.922447	Kinesin-like protein KIF1A	Kif1a
47723000	33541000	35299000	60061000	47889000	53759000	9	9	P34022	P34022	1.38731	Ran-specific GTPase-activating protein	Ranbp1
1908700	1670700	1598400	2817100	1573300	2372300	3	2	P34152	P34152	1.3061	Focal adhesion kinase 1	Ptk2
18408000	13886000	23751000	16058000	13762000	37811000	2	2	P34884	P34884	1.20673	Macrophage migration inhibitory factor	Mif
0	0	0	0	0	1640800	6	4	P35123	P35123	#DIV/0!	Ubiquitin carboxyl-terminal hydrolase 4	Usp4
0	3472600	2960300	4771000	3576900	4317900	4	4	P35235	P35235	1.96891	Tyrosine-protein phosphatase non-receptor type 11	Ptpn11
13320000	15712000	12370000	13889000	15577000	14550000	3	1	P35276	P35276	1.06314	Ras-related protein Rab-3D	Rab3d
53134000	48282000	43684000	55045000	51732000	45050000	11	9	P35278	P35278	1.04636	Ras-related protein Rab-5C	Rab5c
13557000	17107000	12026000	17161000	14384000	13490000	9	3	P35279	P35279	1.05493	Ras-related protein Rab-6A	Rab6a
2564500	3002900	2185100	4339500	3090600	3293700	4	4	P35282	P35282	1.38327	Ras-related protein Rab-21	Rab21
0	1367000	1833800	1984300	1750100	0	1	1	P35283	P35283	1.16671	Ras-related protein Rab-12	Rab12
0	2147400	1851600	2840600	2790800	1389900	1	1	Q921E2;P35285	Q921E2;P35285	1.75576	Ras-related protein Rab-31;Ras-related protein Rab-22A	Rab31;Rab22a
2166600	1011400	1318800	1440600	1999200	1079900	3	3	P35288	P35288	1.00509	Ras-related protein Rab-23	Rab23
23991000	19908000	24649000	32007000	22454000	17763000	9	9	P35293	P35293	1.05363	Ras-related protein Rab-18	Rab18
64791000	77921000	57236000	71012000	76960000	37778000	16	16	P35486	P35486	0.928992	Pyruvate dehydrogenase E1 component subunit alpha, somatic form, mitochondrial	Pdha1
23730000	10605000	12454000	16624000	15856000	9930200	8	8	P35550;Q80WS3	P35550	0.906414	rRNA 2-O-methyltransferase fibrillarin	Fbl
141340000	184070000	190850000	272580000	182390000	143910000	27	27	P35564	P35564	1.16004	Calnexin	Canx
7089700	7854300	8543800	3707700	7857200	7658600	4	4	P35585;Q9WVP1	P35585;Q9WVP1	0.818446	AP-1 complex subunit mu-1;AP-1 complex subunit mu-2	Ap1m1;Ap1m2
129650000	109820000	107230000	130300000	129640000	140990000	17	16	P35700	P35700	1.15642	Peroxiredoxin-1	Prdx1
12142000	14874000	13310000	6174500	11528000	14861000	4	4	P35762	P35762	0.807506	CD81 antigen	Cd81
92004000	70011000	73668000	90300000	69276000	70213000	8	8	P35802	P35802	0.974992	Neuronal membrane glycoprotein M6-a	Gpm6a
39908000	38626000	51027000	53580000	33525000	38754000	7	7	P35803	P35803	0.971427	Neuronal membrane glycoprotein M6-b	Gpm6b
2007000	1383900	1567200	2002600	1847800	3316100	4	3	P35922	P35922	1.44541	Fragile X mental retardation protein 1 homolog	Fmr1
78212000	82367000	64361000	105670000	81576000	122680000	8	8	P35979	P35979	1.37782	60S ribosomal protein L12	Rpl12
64628000	40852000	42179000	103450000	32610000	111740000	8	8	P35980	P35980	1.67819	60S ribosomal protein L18	Rpl18
9885100	9514300	8583700	13007000	10486000	12091000	3	3	P36536;Q9CQC9	P36536;Q9CQC9	1.27162	GTP-binding protein SAR1a;GTP-binding protein SAR1b	Sar1a;Sar1b
2330900	1949500	1716700	2078500	0	0	4	4	P36916	P36916	0.346584	Guanine nucleotide-binding protein-like 1	Gnl1
34226000	34923000	38225000	44655000	36607000	19056000	12	12	P37040	P37040	0.934286	NADPH--cytochrome P450 reductase	Por
1227900	0	3118500	3473800	1902500	915130	4	4	P38060	P38060	1.4475	Hydroxymethylglutaryl-CoA lyase, mitochondrial	Hmgcl
1284200	1492800	0	0	1786200	1958100	2	2	P38585	P38585	1.34833	Tubulin--tyrosine ligase	Ttl
430160000	437980000	425760000	497890000	407020000	319870000	32	32	P38647	P38647	0.94658	Stress-70 protein, mitochondrial	Hspa9
22085000	32717000	40553000	33025000	36236000	40903000	21	16	P39053	P39053	1.1553	Dynamin-1	Dnm1
4419700	8300200	7460700	9557500	5811300	4967800	13	4	P39054	P39054	1.00773	Dynamin-2	Dnm2
10013000	12206000	10680000	9699800	9543600	10625000	7	5	P39688;Q04736	P39688	0.907882	Tyrosine-protein kinase Fyn	Fyn
61585000	68679000	61799000	72181000	63879000	66308000	17	17	P40124	P40124	1.05365	Adenylyl cyclase-associated protein 1	Cap1
457280000	496480000	463740000	551990000	521340000	615850000	34	34	P40142	P40142	1.19166	Transketolase	Tkt
16678000	14255000	15070000	15374000	18395000	20930000	7	7	P41105	P41105	1.18903	60S ribosomal protein L28	Rpl28
0	1430900	2167900	0	0	0	2	2	P41216	P41216	0	Long-chain-fatty-acid--CoA ligase 1	Acsl1
3626800	2149900	3739500	3535900	2621000	3115800	2	2	P41241	P41241	0.974412	Tyrosine-protein kinase CSK	Csk
2023600	1933300	2029700	0	2163300	1816900	2	2	P41778	P41778	0.664852	Pre-B-cell leukemia transcription factor 1	Pbx1
7533400	10708000	9200500	13097000	9158000	7635800	3	3	P42125	P42125	1.08924	Enoyl-CoA delta isomerase 1, mitochondrial	Eci1
22014000	17520000	14215000	21724000	25765000	6221200	9	9	P42208	P42208	0.999278	Septin-2	43345
0	0	0	0	0	1009900	1	1	P42227	P42227	#DIV/0!	Signal transducer and activator of transcription 3	Stat3
5310900	4500100	0	0	4691400	0	2	1	P42669	P42669	0.478178	Transcriptional activator protein Pur-alpha	Pura
231020000	232930000	212160000	249030000	275670000	286460000	31	31	P42932	P42932	1.19975	T-complex protein 1 subunit theta	Cct8
5707200	3909100	5082700	7942400	4735500	4893300	4	4	P43006	P43006	1.1954	Excitatory amino acid transporter 2	Slc1a2
0	0	0	1906000	923170	0	3	3	P43247	P43247	#DIV/0!	DNA mismatch repair protein Msh2	Msh2
91479000	86529000	82999000	121380000	92887000	85024000	24	8	P43274;Q07133	P43274	1.14668	Histone H1.4	Hist1h1e
130770000	118370000	81973000	89268000	96179000	110000000	12	8	P43275	P43275	0.892285	Histone H1.1	Hist1h1a
167280000	165930000	163570000	240880000	157860000	158580000	19	13	P43276	P43276	1.12186	Histone H1.5	Hist1h1b
0	1097900	3380100	6811000	2878600	3072600	23	2	P43277	P43277	2.84998	Histone H1.3	Hist1h1d
0	843200	0	2043400	0	607640	1	1	P43406	P43406	3.14402	Integrin alpha-V;Integrin alpha-V heavy chain;Integrin alpha-V light chain	Itgav
20404000	22466000	19396000	14234000	25415000	29722000	7	7	P45376	P45376	1.11411	Aldose reductase	Akr1b1
21748000	28020000	20399000	32116000	23545000	14787000	12	6	P45591	P45591	1.004	Cofilin-2	Cfl2
4772400	5925200	0	5811700	6188500	6508200	1	1	P45878	P45878	1.73015	Peptidyl-prolyl cis-trans isomerase FKBP2	Fkbp2
4398600	6571900	5167200	5319500	6443400	4738100	4	4	P45952	P45952	1.02251	Medium-chain specific acyl-CoA dehydrogenase, mitochondrial	Acadm
5476000	3837000	3850900	4844100	5212700	5465300	4	4	P46061	P46061	1.17914	Ran GTPase-activating protein 1	Rangap1
17997000	17534000	18046000	27934000	28828000	12358000	7	7	P46096;Q9R0N5;P46097	P46096	1.29011	Synaptotagmin-1	Syt1
0	0	0	0	0	3079900	2	2	P46414	P46414	#DIV/0!	Cyclin-dependent kinase inhibitor 1B	Cdkn1b
69451000	89177000	91029000	125280000	92339000	77885000	23	23	P46460	P46460	1.18364	Vesicle-fusing ATPase	Nsf
66193000	46144000	53864000	56775000	61997000	57737000	14	14	P46471	P46471	1.06202	26S protease regulatory subunit 7	Psmc2
0	0	1078600	4228400	0	0	11	1	P46638;Q9WTL2	P46638	3.92027	Ras-related protein Rab-11B	Rab11b
26514000	32068000	28147000	51222000	34395000	25407000	18	16	P46660;P08551	P46660	1.28013	Alpha-internexin	Ina
4281000	2943800	4452600	5937100	5825900	5916300	5	5	P46664	P46664	1.51398	Adenylosuccinate synthetase isozyme 2	Adss
4787500	8397800	9282200	5235200	7544700	3820900	6	6	P46735	P46735	0.738881	Unconventional myosin-Ib	Myo1b
23760000	35036000	32683000	39187000	33924000	38522000	19	17	P46935	P46935	1.22031	E3 ubiquitin-protein ligase NEDD4	Nedd4
6240300	4482400	6009600	7435600	5261000	4649600	5	5	P46978	P46978	1.03669	Dolichyl-diphosphooligosaccharide--protein glycosyltransferase subunit STT3A	Stt3a
3624000	4221000	6507600	8725900	8135200	8058400	5	5	P47708	P47708	1.73624	Rabphilin-3A	Rph3a
47525000	43842000	40667000	61194000	57590000	28837000	14	14	P47738	P47738	1.11805	Aldehyde dehydrogenase, mitochondrial	Aldh2
0	2145700	2396300	2592100	2526700	1917300	2	2	P47740	P47740	1.54912	Fatty aldehyde dehydrogenase	Aldh3a2
14270000	11905000	10875000	12873000	14336000	12444000	5	4	P47753	P47753	1.07026	F-actin-capping protein subunit alpha-1	Capza1
36290000	27308000	29716000	28425000	34593000	31088000	10	9	P47754	P47754	1.00849	F-actin-capping protein subunit alpha-2	Capza2
41264000	38616000	45777000	48468000	41905000	48827000	9	9	P47757	P47757	1.10778	F-actin-capping protein subunit beta	Capzb
6114700	7008600	3815000	9113200	5642100	2123900	5	5	P47758	P47758	0.996511	Signal recognition particle receptor subunit beta	Srprb
1995800	2736300	2027500	1957500	2800800	2184800	2	2	P47759	P47759	1.02715	Neuron-specific protein family member 2	Nsg2
3223400	4295800	4535500	4089300	3154300	4800000	3	3	P47791	P47791	0.999079	Glutathione reductase, mitochondrial	Gsr
0	2704100	3215200	3510400	3357300	2235600	2	2	P47802	P47802	1.5379	Metaxin-1	Mtx1
0	1510000	0	2290000	1479800	0	1	1	P47809	P47809	2.49656	Dual specificity mitogen-activated protein kinase kinase 4	Map2k4
3970700	1983200	1430800	1643000	2059600	2239000	2	2	P47856	P47856	0.804582	Glutamine--fructose-6-phosphate aminotransferase [isomerizing] 1	Gfpt1
27221000	34404000	27803000	40100000	33437000	24606000	14	11	P47857	P47857	1.09745	ATP-dependent 6-phosphofructokinase, muscle type	Pfkm
125190000	114420000	101270000	90481000	110430000	170760000	16	16	P47911	P47911	1.09033	60S ribosomal protein L6	Rpl6
22243000	15216000	14693000	18108000	16804000	40867000	5	5	P47915	P47915	1.45304	60S ribosomal protein L29	Rpl29
4883300	5626000	6420900	3963500	6507100	5229700	2	2	P47941	P47941	0.927355	Crk-like protein	Crkl
31423000	35426000	28399000	36254000	38310000	60020000	4	4	P47955	P47955	1.41299	60S acidic ribosomal protein P1	Rplp1
89649000	103210000	95207000	87824000	89181000	114880000	15	15	P47962	P47962	1.01326	60S ribosomal protein L5	Rpl5
86688000	75666000	71894000	57557000	88423000	125150000	14	14	P47963	P47963	1.15745	60S ribosomal protein L13	Rpl13
8104300	9674500	7166600	15046000	12268000	18467000	4	4	P47964	P47964	1.83525	60S ribosomal protein L36	Rpl36
0	0	548350	1055700	0	1221400	1	1	P48036	P48036	4.15264	Annexin A5	Anxa5
0	4995500	4837100	3911900	4558800	1939000	3	3	P48193	P48193	1.05869	Protein 4.1	Epb41
2940400	4585600	3662300	5471700	5633700	3314600	4	4	P48318	P48318	1.28885	Glutamate decarboxylase 1	Gad1
11455000	10046000	10455000	11922000	8880400	24016000	3	3	P48428	P48428	1.4025	Tubulin-specific chaperone A	Tbca
13020000	15736000	14886000	20304000	17346000	15958000	17	9	P48453;P48455	P48453	1.22836	Serine/threonine-protein phosphatase 2B catalytic subunit beta isoform	Ppp3cb
3702100	2839300	3541900	5649300	3761000	2275800	6	6	P48678	P48678	1.15896	Prelamin-A/C;Lamin-A/C	Lmna
5341200	5433500	5749700	5421800	5009100	5857400	8	5	P48722	P48722	0.985712	Heat shock 70 kDa protein 4L	Hspa4l
32830000	27163000	23005000	22257000	31234000	35272000	9	9	P48758;Q8K354	P48758	1.06946	Carbonyl reductase [NADPH] 1	Cbr1
4334900	2575300	2825100	3533100	3320300	3394600	5	4	P48774	P48774	1.05266	Glutathione S-transferase Mu 5	Gstm5
390000000	369700000	357990000	479080000	398690000	309820000	32	20	P48962;Q3V132	P48962	1.06254	ADP/ATP translocase 1	Slc25a4
24241000	34933000	27242000	20010000	0	36050000	2	2	P49070	P49070	0.648722	Calcium signal-modulating cyclophilin ligand	Camlg
299610000	267580000	223210000	306850000	282700000	316990000	21	21	P49312	P49312	1.14694	Heterogeneous nuclear ribonucleoprotein A1;Heterogeneous nuclear ribonucleoprotein A1, N-terminally processed	Hnrnpa1
0	2458100	1962300	0	1944000	4095900	5	3	P49443	P49443	1.36637	Protein phosphatase 1A	Ppm1a
7990200	6616700	5296300	6287700	6893200	7834000	7	6	P49615	P49615	1.05586	Cyclin-dependent-like kinase 5	Cdk5
3954900	6893800	4291800	5089000	4059900	3321500	4	4	P49717	P49717	0.823645	DNA replication licensing factor MCM4	Mcm4
3796200	3889100	3407200	2911000	3850800	3342300	3	3	P49718	P49718	0.910895	DNA replication licensing factor MCM5	Mcm5
40423000	44415000	41282000	48546000	44727000	61563000	9	9	P49722	P49722	1.22769	Proteasome subunit alpha type-2	Psma2
0	0	1574800	2100000	0	0	2	2	P49769	P49769	1.3335	Presenilin-1;Presenilin-1 NTF subunit;Presenilin-1 CTF subunit;Presenilin-1 CTF12	Psen1
0	0	2110900	2590400	2330300	0	2	2	P50136	P50136	2.33109	2-oxoisovalerate dehydrogenase subunit alpha, mitochondrial	Bckdha
1701300	1447100	2167600	3948500	2598500	2413800	2	2	P50171	P50171	1.68563	Estradiol 17-beta-dehydrogenase 8	Hsd17b8
31806000	24669000	16824000	21659000	26679000	23616000	11	11	P50247	P50247	0.981651	Adenosylhomocysteinase	Ahcy
388470000	377740000	351400000	273030000	411030000	477570000	41	33	P50396	P50396	1.03939	Rab GDP dissociation inhibitor alpha	Gdi1
1374600	1637100	1771400	2235000	1428800	1553800	1	1	P50429	P50429	1.09084	Arylsulfatase B	Arsb
212490000	280050000	266150000	273090000	300240000	288820000	28	28	P50516	P50516	1.13637	V-type proton ATPase catalytic subunit A	Atp6v1a
35919000	40885000	40275000	62428000	42938000	46070000	12	10	P50518	P50518	1.29345	V-type proton ATPase subunit E 1	Atp6v1e1
42043000	30256000	27544000	39146000	33913000	39634000	11	11	P50580	P50580	1.1287	Proliferation-associated protein 2G4	Pa2g4
138570000	125290000	123250000	168910000	135850000	102210000	14	14	P51150	P51150	1.0513	Ras-related protein Rab-7a	Rab7a
0	0	0	0	0	0	1	1	P51163	P51163	#DIV/0!	Uroporphyrinogen-III synthase	Uros
4759400	7410700	8073900	5173300	7834100	5190100	4	4	P51174	P51174	0.898908	Long-chain specific acyl-CoA dehydrogenase, mitochondrial	Acadl
38525000	50904000	27277000	44110000	29993000	43758000	10	10	P51410	P51410	1.0099	60S ribosomal protein L9	Rpl9
61815000	75136000	63150000	71555000	59340000	46437000	18	18	P51660	P51660	0.886212	Peroxisomal multifunctional enzyme type 2;(3R)-hydroxyacyl-CoA dehydrogenase;Enoyl-CoA hydratase 2	Hsd17b4
5111700	3458900	4046100	5324400	3788100	3848300	2	2	P51807	P51807	1.02727	Dynein light chain Tctex-type 1	Dynlt1
17026000	21254000	20183000	19088000	21416000	31790000	7	7	P51859	P51859	1.23658	Hepatoma-derived growth factor	Hdgf
43319000	45374000	38306000	43469000	49292000	40001000	9	9	P51863	P51863	1.04538	V-type proton ATPase subunit d 1	Atp6v0d1
631930000	539770000	487210000	946680000	620510000	792630000	15	15	P51880	P51880	1.42251	Fatty acid-binding protein, brain	Fabp7
210140000	201600000	207720000	224520000	226900000	164370000	28	16	P51881	P51881	0.994075	ADP/ATP translocase 2;ADP/ATP translocase 2, N-terminally processed	Slc25a5
0	1212800	1963200	0	1949100	0	2	2	P52293	P52293	0.613696	Importin subunit alpha-1	Kpna2
0	0	0	0	0	4985200	2	2	P52479	P52479	#DIV/0!	Ubiquitin carboxyl-terminal hydrolase 10	Usp10
556060000	569280000	531600000	706530000	595560000	566050000	47	47	P52480;P53657	P52480	1.12746	Pyruvate kinase PKM	Pkm
1708000	5984300	7659500	4125200	4308500	3486300	2	2	P52503	P52503	0.776456	NADH dehydrogenase [ubiquinone] iron-sulfur protein 6, mitochondrial	Ndufs6
3449900	2980100	2804000	6205100	4041500	4161500	5	5	P52795	P52795	1.56033	Ephrin-B1	Efnb1
1137500	361660	0	623840	0	816080	3	1	P52912	P52912	0.960485	Nucleolysin TIA-1	Tia1
53183000	58143000	46365000	71801000	58867000	88737000	9	9	P53026	P53026	1.39136	60S ribosomal protein L10a	Rpl10a
0	1028100	1298000	1380400	831960	1076300	2	2	P53395	P53395	1.41381	Lipoamide acyltransferase component of branched-chain alpha-keto acid dehydrogenase complex, mitochondrial	Dbt
1751600	4279300	2787900	4236500	3200000	4315800	2	2	P53798	P53798	1.33264	Squalene synthase	Fdft1
9449600	8615600	9183900	7733500	8748900	10925000	3	2	P53810	P53810	1.00581	Phosphatidylinositol transfer protein alpha isoform	Pitpna
1334400	1833700	1459300	1306500	904000	1744200	1	1	P53986	P53986	0.854627	Monocarboxylate transporter 1	Slc16a1
47693000	45076000	53730000	97138000	51640000	30510000	14	7	P53994	P53994	1.22382	Ras-related protein Rab-2A	Rab2a
0	1948800	1977100	2016300	2084100	4729400	2	2	P53995	P53995	2.24911	Anaphase-promoting complex subunit 1	Anapc1
12644000	11919000	12305000	10768000	14172000	20849000	6	6	P53996	P53996	1.24197	Cellular nucleic acid-binding protein	Cnbp
83036000	59858000	58641000	64325000	62892000	30118000	20	19	P54071	P54071	0.780683	Isocitrate dehydrogenase [NADP], mitochondrial	Idh2
185320000	206350000	252330000	195230000	213890000	349910000	24	18	P54227	P54227	1.17862	Stathmin	Stmn1
0	0	0	0	1705300	0	1	1	P54276	P54276	#DIV/0!	DNA mismatch repair protein Msh6	Msh6
0	5928800	2876900	0	4326900	8361900	1	1	P54728	P54728	1.44098	UV excision repair protein RAD23 homolog B	Rad23b
0	14499000	0	10908000	12754000	15558000	2	2	P54731	P54731	2.70501	FAS-associated factor 1	Faf1
3883700	3579000	4721600	3604700	3728700	4365400	7	5	P54763;Q03145;Q8CBF3;P54761;P54754;P35991;O09127	P54763	0.960154	Ephrin type-B receptor 2	Ephb2
30021000	20339000	21955000	30004000	28964000	33260000	8	8	P54775	P54775	1.27536	26S protease regulatory subunit 6B	Psmc4
4654700	6455500	4947600	9359500	8752600	9049200	5	5	P54822	P54822	1.69147	Adenylosuccinate lyase	Adsl
18059000	14068000	11358000	20352000	20176000	22657000	7	7	P54823	P54823	1.45303	Probable ATP-dependent RNA helicase DDX6	Ddx6
5914600	8399600	6862700	6617700	8695000	12833000	3	3	P54923	P54923	1.32908	[Protein ADP-ribosylarginine] hydrolase	Adprh
10204000	7890400	7702400	9678400	10600000	9238900	4	4	P55096	P55096	1.14422	ATP-binding cassette sub-family D member 3	Abcd3
5257400	3801100	4670000	4589100	4136800	3640300	4	2	P55258	P55258	0.900768	Ras-related protein Rab-8A	Rab8a
0	0	0	0	0	1007700	1	1	P55264	P55264	#DIV/0!	Adenosine kinase	Adk
5828200	2742600	3045800	7477200	3115200	4507300	5	5	P55302	P55302	1.29984	Alpha-2-macroglobulin receptor-associated protein	Lrpap1
94475000	118820000	123070000	150860000	130690000	165880000	12	6	P55821	P55821	1.33019	Stathmin-2	Stmn2
58426000	60363000	58764000	47101000	56351000	53916000	3	3	P56135	P56135	0.886316	ATP synthase subunit f, mitochondrial	Atp5j2
4775700	5191400	5922000	4925300	6406000	6272300	3	3	P56379	P56379	1.1079	6.8 kDa mitochondrial proteolipid	Mp68
4194500	4971100	3596100	3769500	4352600	8558700	3	3	P56380	P56380	1.3071	Bis(5-nucleosyl)-tetraphosphatase [asymmetrical]	Nudt2
33077000	26277000	26417000	28028000	26430000	27287000	3	3	P56382	P56382	0.953061	ATP synthase subunit epsilon, mitochondrial	Atp5e
3726200	4404000	6596000	6403400	9152300	4298900	3	3	P56391	P56391	1.34825	Cytochrome c oxidase subunit 6B1	Cox6b1
0	4309500	4695800	5535500	3219600	0	3	3	P56395	P56395	0.972216	Cytochrome b5	Cyb5a
70084000	78040000	82251000	79878000	71267000	109350000	23	23	P56399	P56399	1.13074	Ubiquitin carboxyl-terminal hydrolase 5	Usp5
1672000000	2433700000	1933700000	1942100000	2247100000	1576400000	34	34	P56480	P56480	0.954664	ATP synthase subunit beta, mitochondrial	Atp5b
5655500	3951700	6574900	6741800	4446900	3673600	5	3	P56546	P56546	0.918441	C-terminal-binding protein 2	Ctbp2
52836000	59047000	57194000	69330000	75869000	50816000	7	7	P56564;O35544	P56564	1.15932	Excitatory amino acid transporter 1	Slc1a3
2492200	2523200	3191000	4116600	3808000	5069100	3	3	P56812	P56812	1.58336	Programmed cell death protein 5	Pdcd5
111290000	90132000	92312000	135730000	107220000	143460000	10	10	P56959	P56959	1.31551	RNA-binding protein FUS	Fus
9358900	5995200	9365900	7388900	5350400	5964500	5	5	P57716	P57716	0.756626	Nicastrin	Ncstn
14726000	14411000	13294000	12112000	16186000	16641000	4	4	P57746	P57746	1.05911	V-type proton ATPase subunit D	Atp6v1d
25802000	36713000	34583000	28607000	28796000	29276000	6	6	P57759	P57759	0.892696	Endoplasmic reticulum resident protein 29	Erp29
27222000	26642000	32399000	35997000	33253000	47846000	7	7	P57776	P57776	1.35743	Elongation factor 1-delta	Eef1d
26008000	36914000	52884000	43177000	32109000	41283000	22	15	P57780;O88990	P57780	1.00659	Alpha-actinin-4	Actn4
4016400	3273000	2425500	2673000	4076900	4529700	4	4	P57784	P57784	1.16106	U2 small nuclear ribonucleoprotein A	Snrpa1
0	0	1167400	0	0	0	1	1	P58021	P58021	0	Transmembrane 9 superfamily member 2	Tm9sf2
3063900	3310500	4921300	5428400	3601900	4069500	3	3	P58044	P58044	1.15972	Isopentenyl-diphosphate Delta-isomerase 1	Idi1
0	1374400	1119600	0	953470	0	1	1	P58059	P58059	0.382306	28S ribosomal protein S21, mitochondrial	Mrps21
691990000	799700000	799790000	771260000	786870000	962340000	57	55	P58252	P58252	1.09993	Elongation factor 2	Eef2
37719000	45528000	42334000	49096000	39571000	29186000	25	25	P58281	P58281	0.938462	Dynamin-like 120 kDa protein, mitochondrial;Dynamin-like 120 kDa protein, form S1	Opa1
3333000	0	0	4309900	5566900	7032600	2	2	P58389	P58389	5.07333	Serine/threonine-protein phosphatase 2A activator	Ppp2r4
11338000	11046000	15084000	10934000	10741000	19589000	8	8	P58404	P58404	1.10131	Striatin-4	Strn4
0	1372000	1072400	2705800	1200400	0	2	2	P58742	P58742	1.59802	Aladin	Aaas
12640000	14587000	14706000	17933000	15717000	12131000	2	2	P58854	P58854	1.09177	Gamma-tubulin complex component 3	Tubgcp3
5447800	6248500	6598300	9626100	5071900	8080900	3	3	P59017	P59017	1.24512	Bcl-2-like protein 13	Bcl2l13
0	2661200	2656100	4544100	2376600	0	8	1	P59279	P59279	1.30154	Ras-related protein Rab-2B	Rab2b
6091800	5969800	5809900	11942000	5616500	8784000	5	5	P59325	P59325	1.47399	Eukaryotic translation initiation factor 5	Eif5
556290	527110	605880	1214300	613620	984760	2	1	P59326;Q8BYK6	P59326;Q8BYK6	1.66502	YTH domain-containing family protein 1;YTH domain-containing family protein 3	Ythdf1;Ythdf3
0	2091300	1998700	3017000	2806200	1770700	2	2	P59708	P59708	1.8567	Splicing factor 3B subunit 6	Sf3b6
45404000	47003000	39742000	61045000	42443000	42437000	9	9	P59999	P59999	1.10425	Actin-related protein 2/3 complex subunit 4	Arpc4
26752000	21725000	23718000	33334000	31468000	22710000	14	14	P60122	P60122	1.21216	RuvB-like 1	Ruvbl1
13835000	5837400	3918100	5033400	10090000	12785000	8	8	P60229	P60229	1.18304	Eukaryotic translation initiation factor 3 subunit E	Eif3e
79092000	68143000	61684000	63093000	82573000	85152000	13	10	P60335	P60335	1.10482	Poly(rC)-binding protein 1	Pcbp1
2995400	4319300	5442000	2109300	6949800	10830000	8	6	P60469	P60469	1.55911	Liprin-alpha-3	Ppfia3
9652300	5275900	5729000	13111000	6738000	9116700	8	8	P60487	P60487	1.40221	Pyridoxal phosphate phosphatase	Pdxp
2046700	4216200	3916200	4900800	3805300	2272200	1	1	P60603	P60603	1.07851	Reactive oxygen species modulator 1	Romo1
5293500000	5859200000	5444100000	4571400000	7061900000	5157400000	40	18	P63260;P60710	P63260;P60710	1.01168	Actin, cytoplasmic 2;Actin, cytoplasmic 2, N-terminally processed;Actin, cytoplasmic 1;Actin, cytoplasmic 1, N-terminally processed	Actg1;Actb
15285000	18114000	24454000	7544200	13652000	16890000	7	2	P60764;Q05144	P60764;Q05144	0.658327	Ras-related C3 botulinum toxin substrate 3;Ras-related C3 botulinum toxin substrate 2	Rac3;Rac2
45882000	50609000	44116000	44010000	48473000	42413000	7	6	P60766;P84096;Q8R527;Q9ER71	P60766	0.959383	Cell division control protein 42 homolog	Cdc42
12834000	12385000	10587000	20658000	14831000	29647000	7	7	P60824	P60824	1.81914	Cold-inducible RNA-binding protein	Cirbp
110550000	76628000	62503000	50610000	78869000	90559000	21	12	P60843	P60843	0.881277	Eukaryotic initiation factor 4A-I	Eif4a1
42701000	35306000	39930000	51343000	32516000	48669000	5	5	P60867	P60867	1.12372	40S ribosomal protein S20	Rps20
34320000	38368000	43935000	24245000	35146000	40424000	9	9	P60879	P60879	0.855877	Synaptosomal-associated protein 25	Snap25
5398300	1465200	6489700	16428000	0	3412700	3	3	P60904	P60904	1.48584	DnaJ homolog subfamily C member 5	Dnajc5
11984000	12299000	12439000	10382000	12947000	10413000	7	5	P61021	P61021	0.91885	Ras-related protein Rab-5B	Rab5b
0	0	0	927910	0	0	1	1	P61022	P61022	#DIV/0!	Calcineurin B homologous protein 1	Chp1
102830000	70912000	71944000	82340000	83527000	81092000	14	12	P61027	P61027	1.00518	Ras-related protein Rab-10	Rab10
5150300	3998700	3146700	4945600	3287500	3080400	4	2	P61028	P61028	0.920118	Ras-related protein Rab-8B	Rab8b
10307000	6400500	6691400	7768300	8246100	12733000	2	1	P62838;P61079;Q6ZWY6	P62838;P61079;Q6ZWY6	1.22858	Ubiquitin-conjugating enzyme E2 D2;Ubiquitin-conjugating enzyme E2 D3;Ubiquitin-conjugating enzyme E2 D2B	Ube2d2;Ube2d3;Ube2d2b
20428000	12981000	15195000	24952000	18659000	22486000	5	5	P61082	P61082	1.35991	NEDD8-conjugating enzyme Ubc12	Ube2m
5389700	6603900	3870700	5956300	6188800	5195600	3	3	P61087	P61087	1.09306	Ubiquitin-conjugating enzyme E2 K	Ube2k
66112000	71058000	53205000	78812000	64972000	105880000	6	6	P61089;Q9CQ37	P61089	1.31143	Ubiquitin-conjugating enzyme E2 N	Ube2n
60836000	61172000	65516000	47577000	64983000	65118000	13	13	P61161	P61161	0.947495	Actin-related protein 2	Actr2
29335000	30291000	24570000	40223000	33581000	27691000	13	6	P61164	P61164	1.20546	Alpha-centractin	Actr1a
5041000	5917600	2370300	0	9892700	4712000	4	4	P61202	P61202	1.09572	COP9 signalosome complex subunit 2	Cops2
35133000	19292000	23523000	14269000	42560000	52417000	12	2	P84078;P61205	P84078;P61205	1.40152	ADP-ribosylation factor 1;ADP-ribosylation factor 3	Arf1;Arf3
0	2802100	0	3373300	0	2298600	2	2	P61211	P61211	2.02416	ADP-ribosylation factor-like protein 1	Arl1
8226100	7595700	8694900	13833000	9526100	9886300	7	7	P61222	P61222	1.35603	ATP-binding cassette sub-family E member 1	Abce1
2554800	2256800	2860800	0	0	1893200	3	2	P61226;Q8BU31	P61226	0.246755	Ras-related protein Rap-2b	Rap2b
14496000	25133000	21209000	32531000	18299000	27713000	7	7	P61255	P61255	1.29102	60S ribosomal protein L26	Rpl26
54221000	54022000	57927000	73278000	62805000	46974000	14	12	P61264	P61264	1.10162	Syntaxin-1B	Stx1b
0	6108900	4586400	4101900	5959800	7929000	5	5	P61290	P61290	1.68211	Proteasome activator complex subunit 3	Psme3
14904000	16169000	14057000	24380000	18911000	14718000	10	4	P61294	P61294	1.28538	Ras-related protein Rab-6B	Rab6b
0	1934500	2015600	2574200	2475500	2419900	2	2	Q9CQL1;P61327	Q9CQL1;P61327	1.89099	Protein mago nashi homolog 2;Protein mago nashi homolog	Magohb;Magoh
38965000	38184000	31052000	35679000	37347000	43088000	3	3	P61358	P61358	1.07313	60S ribosomal protein L27	Rpl27
23114000	19783000	19054000	21523000	21920000	38276000	4	4	P61514	P61514	1.31909	60S ribosomal protein L37a	Rpl37a
2535200	1597200	1775100	2188200	1546700	1535300	2	2	P61620;Q9JLR1	P61620;Q9JLR1	0.89212	Protein transport protein Sec61 subunit alpha isoform 1;Protein transport protein Sec61 subunit alpha isoform 2	Sec61a1;Sec61a2
22822000	11995000	13526000	23175000	13526000	15693000	9	3	P61750	P61750	1.0838	ADP-ribosylation factor 4	Arf4
3107100	3316700	3140400	2859700	3388700	4006100	1	1	P61759	P61759	1.07218	Prefoldin subunit 3	Vbp1
5965800	6152000	7989600	6912500	6036200	4940400	2	2	P61804	P61804	0.889677	Dolichyl-diphosphooligosaccharide--protein glycosyltransferase subunit DAD1	Dad1
17137000	26104000	9741500	22101000	33987000	18188000	10	10	P61922	P61922	1.4019	4-aminobutyrate aminotransferase, mitochondrial	Abat
2035700	2757100	2327900	4981700	2745800	4470100	3	3	P61924	P61924	1.71298	Coatomer subunit zeta-1	Copz1
12606000	14748000	17544000	23574000	14564000	14802000	3	3	P61957;Q9Z172	P61957	1.17912	Small ubiquitin-related modifier 2	Sumo2
3438700	0	5154100	4303900	0	0	1	1	P61963	P61963	0.500873	DDB1- and CUL4-associated factor 7	Dcaf7
2596700	0	2919400	4283600	2317100	2742600	2	2	P61967	P61967	1.69382	AP-1 complex subunit sigma-1A	Ap1s1
16965000	16519000	15458000	13496000	16960000	32072000	4	4	P61971	P61971	1.27759	Nuclear transport factor 2	Nutf2
422350000	357320000	303190000	373510000	474770000	592870000	29	29	P61979	P61979	1.33087	Heterogeneous nuclear ribonucleoprotein K	Hnrnpk
332490000	312030000	294340000	284590000	308750000	393630000	30	23	P61982	P61982	1.05124	14-3-3 protein gamma;14-3-3 protein gamma, N-terminally processed	Ywhag
8666500	5904600	7584700	8282600	5958000	6386600	2	2	P62071;P10833	P62071;P10833	0.931007	Ras-related protein R-Ras2;Ras-related protein R-Ras	Rras2;Rras
74317000	65453000	46031000	29264000	95734000	106270000	11	11	P62082	P62082	1.24471	40S ribosomal protein S7	Rps7
8269700	5761300	7485600	7884200	7577700	6783100	10	5	P62137	P62137	1.03385	Serine/threonine-protein phosphatase PP1-alpha catalytic subunit	Ppp1ca
7516500	5153400	4373000	3359500	3601900	9765600	7	2	P62141	P62141	0.981464	Serine/threonine-protein phosphatase PP1-beta catalytic subunit	Ppp1cb
23618000	22197000	19212000	24230000	33423000	31860000	7	7	P62192	P62192	1.37655	26S protease regulatory subunit 4	Psmc1
25674000	30902000	29139000	32386000	36756000	25909000	10	10	P62196	P62196	1.10892	26S protease regulatory subunit 8	Psmc5
113000000	88879000	91763000	168350000	94818000	116660000	16	16	P62242	P62242	1.29351	40S ribosomal protein S8	Rps8
68778000	50046000	58058000	71898000	50056000	65226000	10	10	P62245	P62245	1.05822	40S ribosomal protein S15a	Rps15a
392530000	432220000	503380000	474910000	423910000	518100000	28	25	P62259	P62259	1.06685	14-3-3 protein epsilon	Ywhae
94828000	68304000	69749000	55343000	68509000	122600000	9	9	P62264	P62264	1.05827	40S ribosomal protein S14	Rps14
37574000	27721000	23105000	23939000	26810000	29057000	7	7	P62267	P62267	0.902783	40S ribosomal protein S23	Rps23
73705000	58089000	60575000	74643000	67120000	88675000	10	10	P62270	P62270	1.1979	40S ribosomal protein S18	Rps18
5734100	6202800	9964400	4878700	6816300	7592200	2	2	P62274	P62274	0.880642	40S ribosomal protein S29	Rps29
84412000	85188000	81995000	93339000	74123000	100680000	11	11	P62281	P62281	1.06577	40S ribosomal protein S11	Rps11
86927000	67574000	70642000	85364000	76301000	99319000	9	9	P62301	P62301	1.15919	40S ribosomal protein S13	Rps13
19893000	14664000	7529900	18733000	16642000	34864000	3	3	P62305	P62305	1.6689	Small nuclear ribonucleoprotein E	Snrpe
6817700	5525700	7627500	6617500	7454800	8930000	2	2	P62307	P62307	1.15179	Small nuclear ribonucleoprotein F	Snrpf
6261200	4339600	6084300	4935700	4517900	0	2	2	P62309	P62309	0.566589	Small nuclear ribonucleoprotein G	Snrpg
2064800	2294300	1915500	3345500	3126500	3035000	1	1	P62311	P62311	1.51516	U6 snRNA-associated Sm-like protein LSm3	Lsm3
11511000	19469000	13976000	34735000	21805000	0	2	2	P62315	P62315	1.25767	Small nuclear ribonucleoprotein Sm D1	Snrpd1
18775000	16578000	17481000	22240000	21966000	24807000	5	5	P62317	P62317	1.30622	Small nuclear ribonucleoprotein Sm D2	Snrpd2
27171000	20539000	14990000	25312000	21601000	32763000	4	4	P62320	P62320	1.27075	Small nuclear ribonucleoprotein Sm D3	Snrpd3
2148600	2384200	2453900	2153000	1323100	1380000	2	2	P62331	P62331	0.695049	ADP-ribosylation factor 6	Arf6
36596000	38707000	36582000	37766000	42234000	40980000	12	12	P62334	P62334	1.08129	26S protease regulatory subunit 10B	Psmc6
0	10806000	11469000	5893200	9743500	11619000	4	4	P62484	P62484	1.2236	Abl interactor 2	Abi2
0	0	0	6546400	0	0	11	1	P62492	P62492	#DIV/0!	Ras-related protein Rab-11A	Rab11a
0	12293000	8831100	3923400	13752000	14322000	18	3	P62631	P62631	1.51473	Elongation factor 1-alpha 2	Eef1a2
152570000	99371000	86558000	92944000	113150000	127910000	17	17	P62702	P62702	0.986721	40S ribosomal protein S4, X isoform	Rps4x
91321000	52090000	40000000	71120000	52528000	61691000	14	14	P62717	P62717	1.01051	60S ribosomal protein L18a	Rpl18a
0	2969700	2827200	5168400	0	4936800	3	3	P62743	P62743	1.74321	AP-2 complex subunit sigma	Ap2s1
27884000	25510000	30800000	39616000	33191000	29477000	6	6	P62746	P62746	1.21486	Rho-related GTP-binding protein RhoB	Rhob
31325000	41694000	33220000	54987000	43787000	64050000	8	8	P62751	P62751	1.53262	60S ribosomal protein L23a	Rpl23a
71006000	76488000	63343000	65722000	64741000	91536000	16	16	P62754	P62754	1.05294	40S ribosomal protein S6	Rps6
5074900	5996200	5143500	6666700	6555300	8160800	4	4	P62761	P62761	1.31874	Visinin-like protein 1	Vsnl1
16789000	15932000	20820000	19097000	19637000	32184000	3	3	P62774	P62774	1.32456	Myotrophin	Mtpn
6968200000	6683400000	4977200000	5092900000	5151200000	9983300000	20	20	P62806	P62806	1.08581	Histone H4	Hist1h4a
149740000	186450000	151820000	196910000	207890000	187570000	22	22	P62814	P62814	1.21385	V-type proton ATPase subunit B, brain isoform	Atp6v1b2
48309000	46182000	45949000	39649000	42821000	37511000	15	7	P62821;Q8K386	P62821	0.854322	Ras-related protein Rab-1A	Rab1A
10023000	14609000	11512000	10162000	14407000	8821200	6	5	P62823	P62823	0.92381	Ras-related protein Rab-3C	Rab3c
148640000	97183000	89548000	119360000	126370000	116850000	11	11	P62827;Q61820	P62827	1.08113	GTP-binding nuclear protein Ran	Ran
79202000	68830000	61820000	73539000	53502000	63577000	9	9	P62830	P62830	0.908345	60S ribosomal protein L23	Rpl23
5275100	2713200	3593700	4136900	4501300	5169100	6	1	P62835	P62835	1.19213	Ras-related protein Rap-1A	Rap1a
0	11625000	8799000	6707200	7216500	6587900	2	2	P62843	P62843	1.00429	40S ribosomal protein S15	Rps15
18710000	18967000	18936000	16047000	15744000	18611000	4	4	P62849	P62849	0.89029	40S ribosomal protein S24	Rps24
56095000	43756000	41696000	61854000	46706000	94926000	9	9	P62852	P62852	1.43759	40S ribosomal protein S25	Rps25
33374000	29053000	27440000	33271000	29369000	42763000	5	5	P62855	P62855	1.17288	40S ribosomal protein S26	Rps26
4262300	3163600	3690800	10289000	3404700	3601400	4	4	P62858	P62858	1.55578	40S ribosomal protein S28	Rps28
4898800	3336000	2860200	3100500	3578800	4067700	2	2	P62869	P62869	0.968635	Transcription elongation factor B polypeptide 2	Tceb2
284770000	363010000	315390000	341770000	337720000	261250000	20	10	P62874	P62874	0.976712	Guanine nucleotide-binding protein G(I)/G(S)/G(T) subunit beta-1	Gnb1
103780000	126330000	110620000	132040000	112200000	75760000	18	7	P62880	P62880	0.93916	Guanine nucleotide-binding protein G(I)/G(S)/G(T) subunit beta-2	Gnb2
70297000	66848000	64874000	64912000	67656000	96980000	6	6	P62889	P62889	1.13627	60S ribosomal protein L30	Rpl30
12809000	19724000	19694000	19871000	19773000	27482000	6	6	P62897;CON__P62894;P00015	P62897	1.28527	Cytochrome c, somatic	Cycs
30506000	26470000	27818000	41632000	30565000	44660000	5	5	P62900	P62900	1.37813	60S ribosomal protein L31	Rpl31
207610000	173310000	155140000	197890000	175420000	195360000	23	23	P62908	P62908	1.06083	40S ribosomal protein S3	Rps3
11958000	14677000	10193000	12002000	14982000	31427000	6	6	P62911	P62911	1.58605	60S ribosomal protein L32	Rpl32
97392000	38498000	44377000	49590000	53679000	76158000	9	9	P62918	P62918	0.99534	60S ribosomal protein L8	Rpl8
79068000	53896000	73331000	68351000	76769000	118950000	12	10	P62960	P62960	1.28006	Nuclease-sensitive element-binding protein 1	Ybx1
24410000	21220000	27420000	32280000	22925000	42291000	17	4	P62983;P0CG49;P0CG50	P62983;P0CG49;P0CG50	1.33465	Ubiquitin-40S ribosomal protein S27a;Ubiquitin;40S ribosomal protein S27a;Polyubiquitin-B;Ubiquitin;Polyubiquitin-C;Ubiquitin;Ubiquitin-related 1;Ubiquitin-related 2	Rps27a;Ubb;Ubc
14297000	14352000	10618000	33725000	17347000	9285400	7	6	P62996	P62996	1.5371	Transformer-2 protein homolog beta	Tra2b
64532000	51590000	45840000	25607000	38133000	50304000	8	3	P63001	P63001	0.70414	Ras-related C3 botulinum toxin substrate 1	Rac1
77698000	63382000	69483000	96380000	73454000	56912000	16	16	P63005	P63005	1.07686	Platelet-activating factor acetylhydrolase IB subunit alpha	Pafah1b1
34996000	41683000	46114000	53382000	44959000	38303000	9	7	P63011	P63011	1.1128	Ras-related protein Rab-3A	Rab3a
1888100000	2145200000	2059800000	1907900000	2041300000	2672600000	60	53	P63017;P17156	P63017	1.08677	Heat shock cognate 71 kDa protein	Hspa8
56049000	49359000	37754000	83141000	50691000	66035000	8	8	P63028	P63028	1.39609	Translationally-controlled tumor protein	Tpt1
41325000	39072000	34365000	30362000	44180000	42081000	14	14	P63037	P63037	1.01622	DnaJ homolog subfamily A member 1	Dnaja1
843140000	948440000	932000000	1067200000	1026900000	707670000	53	53	P63038	P63038	1.02871	60 kDa heat shock protein, mitochondrial	Hspd1
19159000	24131000	16636000	21943000	20365000	17951000	7	2	P63044	P63044	1.00556	Vesicle-associated membrane protein 2	Vamp2
0	0	0	1745900	0	1402100	1	1	P63080	P63080	#DIV/0!	Gamma-aminobutyric acid receptor subunit beta-3	Gabrb3
8279400	16290000	9866500	4172400	6546800	8158700	1	1	P63082	P63082	0.548204	V-type proton ATPase 16 kDa proteolipid subunit	Atp6v0c
31451000	35629000	28816000	27932000	37541000	40600000	11	9	P63085	P63085	1.10613	Mitogen-activated protein kinase 1	Mapk1
0	2130700	2715600	3219500	3078000	2225200	7	1	P63087	P63087	1.7586	Serine/threonine-protein phosphatase PP1-gamma catalytic subunit	Ppp1cc
5449800	4337800	5828700	5812100	5241000	10753000	4	4	P63089	P63089	1.39637	Pleiotrophin	Ptn
53875000	55989000	55330000	62274000	57634000	31920000	16	14	P63094;Q6R0H7	P63094;Q6R0H7	0.919089	Guanine nucleotide-binding protein G(s) subunit alpha isoforms short;Guanine nucleotide-binding protein G(s) subunit alpha isoforms XLas	Gnas
675750000	678150000	700420000	1321200000	741830000	892730000	29	23	P63101	P63101	1.4388	14-3-3 protein zeta/delta	Ywhaz
156060000	115360000	66605000	61132000	74476000	195660000	14	11	P63158	P63158	0.98001	High mobility group protein B1	Hmgb1
9715900	14229000	15997000	12875000	9939300	9448900	3	2	P63168	P63168	0.807753	Dynein light chain 1, cytoplasmic	Dynll1
3343400	0	6739100	7074500	2488800	0	3	3	P63213	P63213	0.948505	Guanine nucleotide-binding protein G(I)/G(S)/G(O) subunit gamma-2	Gng2
57208000	49167000	37750000	27845000	33957000	54130000	6	6	Q8BGY2;P63242	Q8BGY2;P63242	0.804385	Eukaryotic translation initiation factor 5A-2;Eukaryotic translation initiation factor 5A-1	Eif5a2;Eif5a
61650000	44873000	46103000	51150000	40596000	74924000	9	9	P63276	P63276	1.09202	40S ribosomal protein S17	Rps17
17420000	10006000	12461000	7712600	10099000	12776000	2	2	P63280	P63280	0.766856	SUMO-conjugating enzyme UBC9	Ube2i
55546000	42167000	65986000	80444000	51202000	40636000	10	10	P63321;Q9JIW9	P63321;Q9JIW9	1.05243	Ras-related protein Ral-A;Ras-related protein Ral-B	Rala;Ralb
32558000	27809000	32098000	32309000	28888000	42689000	4	4	P63323	P63323	1.12352	40S ribosomal protein S12	Rps12
11867000	16635000	13121000	23618000	15693000	26284000	6	6	P63325	P63325	1.57593	40S ribosomal protein S10	Rps10
16290000	13500000	14153000	19318000	17998000	17452000	15	7	P63328	P63328	1.24634	Serine/threonine-protein phosphatase 2B catalytic subunit alpha isoform	Ppp3ca
10274000	5394900	12284000	23366000	10677000	7339700	15	2	P63330;P97470	P63330	1.48044	Serine/threonine-protein phosphatase 2A catalytic subunit alpha isoform	Ppp2ca
138300000	163890000	141710000	199770000	149340000	124570000	18	18	P67778	P67778	1.06709	Prohibitin	Phb
9683600	13957000	12259000	11811000	13088000	19510000	5	5	P67871	P67871	1.23703	Casein kinase II subunit beta	Csnk2b
55565000	38798000	36582000	59149000	35047000	78307000	6	6	P67984	P67984	1.31737	60S ribosomal protein L22	Rpl22
54649000	74404000	114990000	454030000	82752000	55276000	24	4	P68134;P68033;P63268;P62737	P68134;P68033;P63268;P62737	2.42604	Actin, alpha skeletal muscle;Actin, alpha cardiac muscle 1;Actin, gamma-enteric smooth muscle;Actin, aortic smooth muscle	Acta1;Actc1;Actg2;Acta2
142820000	110280000	117230000	134300000	148560000	151360000	20	20	P68040	P68040	1.17252	Guanine nucleotide-binding protein subunit beta-2-like 1;Guanine nucleotide-binding protein subunit beta-2-like 1, N-terminally processed	Gnb2l1
6723700	8397600	6385400	6420900	8023900	11481000	10	4	P68181	P68181	1.20548	cAMP-dependent protein kinase catalytic subunit beta	Prkacb
126760000	188540000	195380000	316290000	151330000	185120000	21	16	P68254	P68254	1.27818	14-3-3 protein theta	Ywhaq
277090000	350210000	281280000	6293700	500120000	218430000	52	1	P68369;P05214	P68369;P05214	0.797776	Tubulin alpha-1A chain;Tubulin alpha-3 chain	Tuba1a;Tuba3a
26837000	26395000	25141000	47147000	30214000	30588000	46	2	P68372	P68372	1.37737	Tubulin beta-4B chain	Tubb4b
459640000	264200000	79103000	89455000	274820000	271740000	50	2	P68373;Q9JJZ2	P68373	0.792105	Tubulin alpha-1C chain	Tuba1c
3034400	3188100	2793100	3173100	1995200	0	3	2	P68404	P68404	0.573262	Protein kinase C beta type	Prkcb
0	0	0	129180000	0	0	16	1	P68433	P68433	#DIV/0!	Histone H3.1	Hist1h3a
125330000	126470000	111700000	160760000	133090000	160150000	19	14	P68510	P68510	1.24897	14-3-3 protein eta	Ywhah
70994000	88026000	92624000	82503000	82174000	81994000	22	22	P70168	P70168	0.980238	Importin subunit beta-1	Kpnb1
4549900	3643600	4786200	4007300	3878600	4434300	3	3	P70188	P70188	0.94919	Kinesin-associated protein 3	Kifap3
12911000	15889000	19070000	22996000	20083000	19266000	6	6	P70195	P70195	1.30238	Proteasome subunit beta type-7	Psmb7
3576200	3486700	4011100	6696500	5489500	4398700	2	2	P70202	P70202	1.49763	Latexin	Lxn
11814000	14301000	17966000	15476000	10830000	14051000	15	11	P70206	P70206	0.915519	Plexin-A1	Plxna1
6302900	5378500	9180600	6270000	5656000	5170100	12	6	P70207	P70207	0.819485	Plexin-A2	Plxna2
2120000	2273600	3832700	3167500	1930100	16152000	9	9	P70232	P70232	2.58313	Neural cell adhesion molecule L1-like protein;Processed neural cell adhesion molecule L1-like protein	Chl1
2147700	0	603020	1098000	0	0	1	1	P70236	P70236	0.399168	Dual specificity mitogen-activated protein kinase kinase 6	Map2k6
7462600	8666600	8075900	0	5213400	5682400	4	2	P70288	P70288	0.450145	Histone deacetylase 2	Hdac2
135360000	128840000	152930000	213870000	167950000	210250000	11	11	P70296	P70296	1.41939	Phosphatidylethanolamine-binding protein 1;Hippocampal cholinergic neurostimulating peptide	Pebp1
1977600	2097300	1699800	1878000	1801000	2395400	2	2	P70297;O88811	P70297;O88811	1.0519	Signal transducing adapter molecule 1;Signal transducing adapter molecule 2	Stam;Stam2
13998000	6495700	6366900	5881200	12159000	17274000	11	4	P70333	P70333	1.31472	Heterogeneous nuclear ribonucleoprotein H2	Hnrnph2
63682000	36380000	40643000	53627000	44660000	61151000	5	5	P70349	P70349	1.13314	Histidine triad nucleotide-binding protein 1	Hint1
0	2186000	0	0	2231400	2055800	2	2	P70362	P70362	1.96121	Ubiquitin fusion degradation protein 1 homolog	Ufd1l
47673000	37394000	33360000	44864000	43945000	43330000	11	11	P70372	P70372	1.11578	ELAV-like protein 1	Elavl1
35830000	36764000	46975000	36317000	40200000	45358000	27	27	P70398	P70398	1.01929	Probable ubiquitin carboxyl-terminal hydrolase FAF-X	Usp9x
33368000	27056000	26170000	31929000	28845000	31792000	20	20	P70399	P70399	1.06897	Tumor suppressor p53-binding protein 1	Tp53bp1
22768000	27448000	21560000	20019000	25399000	13732000	6	6	P70404	P70404	0.824092	Isocitrate dehydrogenase [NAD] subunit gamma 1, mitochondrial	Idh3g
4482500	5730600	4602100	11823000	3396100	1765600	3	3	P70414	P70414	1.14644	Sodium/calcium exchanger 1	Slc8a1
615120	518990	825060	1105600	909970	1228400	2	2	P70429	P70429	1.65579	Ena/VASP-like protein	Evl
3513700	1866900	2539000	3603100	2479600	3612200	4	4	P70441	P70441	1.22417	Na(+)/H(+) exchange regulatory cofactor NHE-RF1	Slc9a3r1
13285000	5469900	5047900	0	14166000	31548000	7	7	P70670;Q60817	P70670;Q60817	1.92053	Nascent polypeptide-associated complex subunit alpha, muscle-specific form;Nascent polypeptide-associated complex subunit alpha	Naca
45892000	43582000	43520000	41896000	36896000	34579000	10	10	P70677	P70677	0.852452	Caspase-3;Caspase-3 subunit p17;Caspase-3 subunit p12	Casp3
12156000	13483000	11104000	10764000	11124000	10058000	7	7	P70698	P70698	0.869445	CTP synthase 1	Ctps1
10140000	11433000	12564000	15854000	12958000	10350000	6	6	P70699	P70699	1.1472	Lysosomal alpha-glucosidase	Gaa
6494800	7551600	6955600	4758600	6460900	8408400	5	5	P70704;P98200	P70704	0.934573	Phospholipid-transporting ATPase IA	Atp8a1
199640000	145300000	155530000	174590000	191530000	195000000	24	24	P80313	P80313	1.12119	T-complex protein 1 subunit eta	Cct7
172410000	158930000	141530000	150160000	215360000	178760000	28	28	P80314	P80314	1.15101	T-complex protein 1 subunit beta	Cct2
220040000	210850000	186650000	212200000	227090000	261070000	36	36	P80315	P80315	1.13411	T-complex protein 1 subunit delta	Cct4
167110000	152700000	136800000	148100000	170090000	169470000	26	26	P80316	P80316	1.068	T-complex protein 1 subunit epsilon	Cct5
224740000	234950000	199570000	285480000	250280000	238220000	26	26	P80317;Q61390	P80317	1.17401	T-complex protein 1 subunit zeta	Cct6a
272170000	243880000	225370000	266600000	268540000	289650000	34	34	P80318	P80318	1.11245	T-complex protein 1 subunit gamma	Cct3
6632900	6735100	14669000	4108700	5775200	11839000	14	6	P83510	P83510	0.774794	Traf2 and NCK-interacting protein kinase	Tnik
0	2485400	2349200	3298700	1925600	3972700	2	2	P83870	P83870	1.90233	PHD finger-like domain-containing protein 5A	Phf5a
13755000	12173000	11615000	17806000	13635000	16577000	5	5	P83882	P83882	1.27901	60S ribosomal protein L36a	Rpl36a
1726900	2268800	2542700	5556400	3457000	2313800	6	5	P83917	P83917	1.73241	Chromobox protein homolog 1	Cbx1
4948600	6347000	6134400	6681500	5775900	5285300	3	3	P83940	P83940	1.01794	Transcription elongation factor B polypeptide 1	Tceb1
15016000	9720800	10723000	11679000	11111000	14782000	9	2	P84084	P84084	1.05957	ADP-ribosylation factor 5	Arf5
4603100	5015200	5972200	4703600	4925000	6393100	1	1	P84089	P84089	1.02766	Enhancer of rudimentary homolog	Erh
73172000	63468000	58030000	51166000	72641000	57768000	18	18	P84091	P84091	0.932732	AP-2 complex subunit mu	Ap2m1
18698000	9635900	13110000	27300000	15501000	46951000	8	8	P84099	P84099	2.16563	60S ribosomal protein L19	Rpl19
134600000	101400000	101790000	164320000	124810000	130220000	10	9	P84104	P84104	1.24145	Serine/arginine-rich splicing factor 3	Srsf3
10641000	51564000	2715300	418290000	33816000	0	16	1	P84228	P84228	6.96402	Histone H3.2	Hist1h3b
18700000	26327000	24382000	26440000	23417000	19938000	7	7	P97300	P97300	1.00556	Neuroplastin	Nptn
20628000	19990000	14712000	16892000	16164000	10428000	15	15	P97310	P97310	0.785903	DNA replication licensing factor MCM2	Mcm2
2824100	5805300	3445900	10021000	3546000	2820500	7	7	P97311	P97311	1.35711	DNA replication licensing factor MCM6	Mcm6
4277400	5062400	5706900	3213100	4695700	4557100	2	2	P97315	P97315	0.828481	Cysteine and glycine-rich protein 1	Csrp1
0	0	2192600	0	0	0	1	1	P97333	P97333	0	Neuropilin-1	Nrp1
159880000	159890000	141190000	140540000	173470000	201300000	25	25	P97351	P97351	1.11791	40S ribosomal protein S3a	Rps3a
622490	1002300	984890	467120	749870	1158900	2	2	P97355	P97355	0.910414	Spermine synthase	Sms
2877700	2408200	1918400	2268500	2749700	2220700	2	2	P97370	P97370	1.0048	Sodium/potassium-transporting ATPase subunit beta-3	Atp1b3
2964800	2083600	2504600	2984900	4293000	4731700	2	2	P97371	P97371	1.59004	Proteasome activator complex subunit 1	Psme1
2299800	1829900	1908100	2601700	2077000	1898100	2	2	P97372	P97372	1.08927	Proteasome activator complex subunit 2	Psme2
10161000	10558000	10661000	4913500	12581000	24359000	7	6	P97379	P97379	1.33376	Ras GTPase-activating protein-binding protein 2	G3bp2
1354200	0	1204500	564800	1275300	2146700	3	3	P97390	P97390	1.55813	Vacuolar protein sorting-associated protein 45	Vps45
1171600000	1084700000	909330000	846290000	1171900000	1309500000	41	34	P97427	P97427	1.05119	Dihydropyrimidinase-related protein 1	Crmp1
0	0	0	1970100	1118600	0	1	1	P97447	P97447	#DIV/0!	Four and a half LIM domains protein 1	Fhl1
61743000	46697000	39462000	49125000	55430000	72739000	8	8	P97461	P97461	1.19873	40S ribosomal protein S5;40S ribosomal protein S5, N-terminally processed	Rps5
0	0	0	3959400	0	2874500	2	2	P97742	P97742	#DIV/0!	Carnitine O-palmitoyltransferase 1, liver isoform	Cpt1a
4206800	3331700	3106400	3551500	2716500	3393900	4	4	P97765	P97765	0.907655	WW domain-binding protein 2	Wbp2
85452000	89264000	89289000	96263000	91481000	78002000	14	14	P97792	P97792	1.00659	Coxsackievirus and adenovirus receptor homolog	Cxadr
0	2328300	3077400	5231100	3782600	2912200	1	1	P97797	P97797	2.20617	Tyrosine-protein phosphatase non-receptor type substrate 1	Sirpa
6903500	5348500	7935300	7188500	0	14871000	10	10	P97798	P97798	1.09274	Neogenin	Neo1
37838000	39321000	37222000	42019000	47483000	33198000	10	10	P97807	P97807	1.07273	Fumarate hydratase, mitochondrial	Fh
11927000	14014000	15693000	9908500	11562000	12153000	19	11	P97820	P97820	0.807597	Mitogen-activated protein kinase kinase kinase kinase 4	Map4k4
10950000	9992200	12448000	20179000	10911000	10643000	6	6	P97822	P97822	1.24986	Acidic leucine-rich nuclear phosphoprotein 32 family member E	Anp32e
858940	679590	958860	502010	605340	2074500	2	2	P97825	P97825	1.27407	Hematological and neurological expressed 1 protein;Hematological and neurological expressed 1 protein, N-terminally processed	Hn1
21724000	20754000	24232000	18312000	22099000	22996000	11	10	P97855	P97855	0.950487	Ras GTPase-activating protein-binding protein 1	G3bp1
0	6905400	4884400	2972800	4465100	3974600	2	2	P97863	P97863	0.967998	Nuclear factor 1 B-type	Nfib
0	1745700	1521300	3008100	2855300	2016500	2	2	P97950	P97950	2.41197	Ras-related protein Rab-33A	Rab33a
1405200000	1371300000	1135500000	1336000000	1294300000	1226400000	46	8	P99024	P99024	0.985864	Tubulin beta-5 chain	Tubb5
36933000	34113000	30314000	28125000	36492000	48749000	6	6	P99026	P99026	1.11845	Proteasome subunit beta type-4	Psmb4
8250700	25243000	28750000	44244000	14881000	12251000	6	6	P99027	P99027	1.14672	60S acidic ribosomal protein P2	Rplp2
0	5290800	5860700	12159000	6914000	4361000	2	2	P99028	P99028	2.10142	Cytochrome b-c1 complex subunit 6, mitochondrial	Uqcrh
48545000	48955000	42726000	43249000	47566000	53914000	9	9	P99029	P99029	1.03211	Peroxiredoxin-5, mitochondrial	Prdx5
20477000	21816000	15559000	19429000	21016000	22139000	6	6	Q00493	Q00493	1.08179	Carboxypeptidase E	Cpe
3002000	1936200	2321800	4063800	2859900	3004400	2	2	Q00612	Q00612	1.36751	Glucose-6-phosphate 1-dehydrogenase X	G6pdx
0	1595100	1798900	1372200	2058700	4426500	1	1	Q00915	Q00915	2.31509	Retinol-binding protein 1	Rbp1
72847000	60531000	69088000	68719000	73870000	117870000	22	22	Q00PI9	Q00PI9	1.28643	Heterogeneous nuclear ribonucleoprotein U-like protein 2	Hnrnpul2
0	11403000	19913000	12056000	10647000	0	2	2	Q01097	Q01097	0.724965	Glutamate receptor ionotropic, NMDA 2B	Grin2b
8674300	11245000	6849800	4860700	8156400	7411400	8	8	Q01279	Q01279	0.763137	Epidermal growth factor receptor	Egfr
6382700	8054300	7123300	12081000	7881400	4332300	16	8	Q01320	Q01320	1.12683	DNA topoisomerase 2-alpha	Top2a
16244000	6181300	14685000	13042000	24608000	21087000	12	12	Q01405;Q9D662	Q01405	1.58277	Protein transport protein Sec23A	Sec23a
32126000	47056000	47322000	30739000	44103000	46090000	11	6	Q01768	Q01768	0.955954	Nucleoside diphosphate kinase B	Nme2
530330000	654820000	720420000	845680000	643190000	743210000	59	59	Q01853	Q01853	1.17135	Transitional endoplasmic reticulum ATPase	Vcp
808480000	834030000	955020000	866410000	897890000	1322000000	61	61	Q02053;P31254	Q02053	1.18817	Ubiquitin-like modifier-activating enzyme 1	Uba1
71607000	101650000	102170000	84532000	76808000	89354000	22	19	Q02248	Q02248	0.910201	Catenin beta-1	Ctnnb1
0	1614800	1250200	0	1125900	1462000	6	3	Q02257	Q02257	0.903281	Junction plakoglobin	Jup
0	3163500	2315000	5696300	0	0	5	5	Q02819	Q02819	1.03976	Nucleobindin-1	Nucb1
0	0	1428700	1831400	0	0	3	1	Q03137	Q03137	1.28186	Ephrin type-A receptor 4	Epha4
741860	605060	976610	300370	744940	858070	6	3	Q03141	Q03141	0.819176	MAP/microtubule affinity-regulating kinase 3	Mark3
0	4377600	4586000	3094300	0	5590700	2	2	Q03173	Q03173	0.968919	Protein enabled homolog	Enah
1429600000	1582700000	1496400000	1744000000	1811700000	1019100000	50	50	Q03265	Q03265	1.01466	ATP synthase subunit alpha, mitochondrial	Atp5a1
1041100000	1112700000	837360000	1527300000	1392400000	1300900000	32	32	Q04447;P07310	Q04447	1.41102	Creatine kinase B-type	Ckb
2247400	2919600	3864200	3250500	2403000	3653100	5	5	Q04690	Q04690	1.03049	Neurofibromin	Nf1
27350000	33130000	36912000	59732000	31170000	30852000	16	15	Q04750	Q04750	1.25014	DNA topoisomerase 1	Top1
136700000	131500000	148130000	163000000	116200000	154280000	14	14	Q05816	Q05816	1.04119	Fatty acid-binding protein, epidermal	Fabp5
105720000	144170000	159950000	148160000	125680000	108010000	31	31	Q05920	Q05920	0.931705	Pyruvate carboxylase, mitochondrial	Pc
645300	626580	490500	605730	591580	699200	2	2	Q05CL8	Q05CL8	1.07611	La-related protein 7	Larp7
0	4227200	4357700	5605100	4182200	4779100	3	3	Q05D44	Q05D44	1.69675	Eukaryotic translation initiation factor 5B	Eif5b
0	477310	0	850840	0	0	2	2	Q06138	Q06138	1.78257	Calcium-binding protein 39	Cab39
38139000	48533000	48092000	40766000	52833000	36881000	5	5	Q06185	Q06185	0.968211	ATP synthase subunit e, mitochondrial	Atp5i
0	0	0	0	0	0	1	1	Q06335	Q06335	#DIV/0!	Amyloid-like protein 2	Aplp2
0	0	0	0	0	1988100	1	1	Q07076	Q07076	#DIV/0!	Annexin A7	Anxa7
1279900	794150	862060	2073000	645460	1021400	4	4	Q07113	Q07113	1.27375	Cation-independent mannose-6-phosphate receptor	Igf2r
0	3642400	1881200	3433800	0	0	2	2	Q07646	Q07646	0.62166	Mesoderm-specific transcript protein	Mest
0	9281400	7204800	7402000	8442000	12081000	4	4	Q07813	Q07813	1.69384	Apoptosis regulator BAX	Bax
597240	0	0	0	0	0	2	2	Q08122	Q08122	0	Transducin-like enhancer protein 3	Tle3
13221000	16946000	9900300	14213000	14485000	12038000	5	5	Q08943	Q08943	1.01669	FACT complex subunit SSRP1	Ssrp1
0	4117500	3415600	7747200	3580800	2782800	3	3	Q09143	Q09143	1.87317	High affinity cationic amino acid transporter 1	Slc7a1
7390100	11301000	12358000	11544000	9428400	11054000	17	11	Q0KL02	Q0KL02	1.03148	Triple functional domain protein	Trio
1906200	1438500	1872200	1543600	1938300	2035100	1	1	Q0VBF8	Q0VBF8	1.05752	Protein stum homolog
0	324610	0	0	0	985670	1	1	Q0VGB7	Q0VGB7	3.03647	Serine/threonine-protein phosphatase 4 regulatory subunit 2	Ppp4r2
129450000	154100000	165680000	175010000	148050000	185460000	36	36	Q11011	Q11011	1.13198	Puromycin-sensitive aminopeptidase	Npepps
6983500	7861700	7931100	5985600	7202400	12198000	7	7	Q148V7	Q148V7	1.11458	LisH domain and HEAT repeat-containing protein KIAA1468	Kiaa1468
0	3778600	4228000	7045900	2298600	0	2	2	Q148W0	Q148W0	1.1671	Phospholipid-transporting ATPase IC	Atp8b1
0	5768100	4487300	6945400	3634500	2351700	4	4	Q14C51	Q14C51	1.26096	Pentatricopeptide repeat domain-containing protein 3, mitochondrial	Ptcd3
5211600	2544900	2530500	2712900	3102800	4824200	5	5	Q1HFZ0	Q1HFZ0	1.03431	tRNA (cytosine(34)-C(5))-methyltransferase	Nsun2
4812534	5120500	4432800	6051700	5847500	6447100	6	5	Q2NL51	Q2NL51	1.92041	Glycogen synthase kinase-3 alpha	Gsk3a
0	1459500	1687400	930150	0	0	1	1	Q9R0X4;Q32MW3	Q9R0X4;Q32MW3	0.295577	Acyl-coenzyme A thioesterase 9, mitochondrial;Acyl-coenzyme A thioesterase 10, mitochondrial	Acot9;Acot10
4527300	4390100	4406900	4188900	4327200	6596700	2	2	Q3KNM2	Q3KNM2	1.13423	E3 ubiquitin-protein ligase MARCH5	43164
2210100	0	1697400	2316400	0	2441600	1	1	Q3TAS6	Q3TAS6	1.21766	ER membrane protein complex subunit 10	Emc10
0	786790	0	7479000	0	0	2	2	Q3TBD2	Q3TBD2	9.50571	Minor histocompatibility protein HA-1	Hmha1
0	1150100	982960	1386800	1589900	0	1	1	Q3TCJ1	Q3TCJ1	1.39551	BRISC complex subunit Abro1	Fam175b
0	0	0	4879300	0	758930	1	1	Q3TCN2	Q3TCN2	#DIV/0!	Putative phospholipase B-like 2;Putative phospholipase B-like 2 28 kDa form;Putative phospholipase B-like 2 40 kDa form;Putative phospholipase B-like 2 15 kDa form	Plbd2
2222600	2610900	1959900	1813000	2211800	3162200	5	5	Q3TDD9	Q3TDD9	1.05794	Protein phosphatase 1 regulatory subunit 21	Ppp1r21
1373700	1366800	1354600	1588300	1578600	1397600	3	3	Q3TDN2	Q3TDN2	1.11462	FAS-associated factor 2	Faf2
5837900	11530000	7874700	8280200	7717600	4941000	4	4	Q3TDQ1	Q3TDQ1	0.829503	Dolichyl-diphosphooligosaccharide--protein glycosyltransferase subunit STT3B	Stt3b
90584000	105840000	71840000	96585000	99280000	92811000	20	20	Q3TEA8	Q3TEA8	1.07609	Heterochromatin protein 1-binding protein 3	Hp1bp3
0	1355600	669500	0	0	0	1	1	Q3TFD2	Q3TFD2	0	Lysophosphatidylcholine acyltransferase 1	Lpcat1
15593000	18388000	21563000	22391000	15749000	14671000	6	6	Q3THE2;Q9CQ19	Q3THE2;Q9CQ19	0.950796	Myosin regulatory light chain 12B;Myosin regulatory light polypeptide 9	Myl12b;Myl9
3824300	3447800	2968200	6456500	2788100	5310300	3	3	Q3THG9	Q3THG9	1.42134	Alanyl-tRNA editing protein Aarsd1	Aarsd1
25175000	17271000	16961000	24054000	21366000	29830000	9	9	Q3THK7	Q3THK7	1.26669	GMP synthase [glutamine-hydrolyzing]	Gmps
20069000	17976000	11216000	15377000	17997000	16998000	5	5	Q3THS6	Q3THS6	1.02255	S-adenosylmethionine synthase isoform type-2	Mat2a
2111400	1934500	1773100	2376900	1771900	3362000	3	3	Q3TIR3	Q3TIR3	1.29074	Synembryn-A	Ric8a
2525400	1789900	2575100	0	2068600	2431900	2	2	Q3TIU4	Q3TIU4	0.653155	2,5-phosphodiesterase 12	Pde12
0	0	0	0	1840100	0	2	2	Q3TIV5	Q3TIV5	#DIV/0!	Zinc finger CCCH domain-containing protein 15	Zc3h15
6969200	9539700	10106000	11461000	6960600	8341600	16	8	Q3TKT4	Q3TKT4	1.00557	Transcription activator BRG1	Smarca4
1877400	2338800	2037900	1463700	1821400	2646700	3	3	Q3TLH4	Q3TLH4	0.948466	Protein PRRC2C	Prrc2c
5337000	4878100	8084500	8102200	2199100	4360000	2	2	Q3TWL2;Q9CZX7	Q3TWL2;Q9CZX7	0.801181	Type 1 phosphatidylinositol 4,5-bisphosphate 4-phosphatase;Type 2 phosphatidylinositol 4,5-bisphosphate 4-phosphatase	Tmem55b;Tmem55a
13211000	14158000	14554000	16506000	16488000	21948000	7	5	Q3TWW8	Q3TWW8	1.31055	Serine/arginine-rich splicing factor 6	Srsf6
66365000	68948000	88259000	86619000	70454000	100390000	23	23	Q3TXS7	Q3TXS7	1.15159	26S proteasome non-ATPase regulatory subunit 1	Psmd1
1004300	77789000	29085000	29186000	92811000	0	3	3	Q3TZ89	Q3TZ89	1.13088	Protein transport protein Sec31B	Sec31b
1177400	1314500	1219600	1872600	1078300	2168000	3	3	Q3U0M1	Q3U0M1	1.3792	Trafficking protein particle complex subunit 9	Trappc9
64368000	50882000	57414000	49939000	67953000	126360000	23	21	Q3U0V1	Q3U0V1	1.41461	Far upstream element-binding protein 2	Khsrp
48614000	58988000	47581000	48588000	51481000	68131000	24	24	Q3U1J4	Q3U1J4	1.08388	DNA damage-binding protein 1	Ddb1
0	0	2742500	6893100	0	0	2	2	Q3U9G9	Q3U9G9	2.51344	Lamin-B receptor	Lbr
6400000	5496700	5001200	6460700	6102100	5256100	4	4	Q3UDE2	Q3UDE2	1.0545	Tubulin--tyrosine ligase-like protein 12	Ttll12
7875000	7690900	7077400	6725400	9180400	9095700	3	3	Q3UEB3	Q3UEB3	1.10415	Poly(U)-binding-splicing factor PUF60	Puf60
3045100	0	1556000	1194400	1371200	912570	2	2	Q3UFQ8	Q3UFQ8	0.755943	Leucine-rich repeat-containing protein 16B	Lrrc16b
0	0	1863000	2199900	0	0	1	1	Q3UFY8	Q3UFY8	1.18084	Mitochondrial ribonuclease P protein 1	Trmt10c
0	1289500	1153700	1149900	4346900	2365800	2	2	Q3UGR5	Q3UGR5	3.21816	Haloacid dehalogenase-like hydrolase domain-containing protein 2	Hdhd2
2595700	3202000	3221300	0	2014700	3871000	5	5	Q3UH60	Q3UH60	0.652589	Disco-interacting protein 2 homolog B	Dip2b
0	3280700	2656400	2121700	2226700	0	1	1	Q3UH66	Q3UH66	0.732411	Serine/threonine-protein kinase WNK2	Wnk2
4246300	5258700	4208500	6903700	6057200	3646400	4	4	Q3UHB1	Q3UHB1	1.21102	5-nucleotidase domain-containing protein 3	Nt5dc3
1830900	2475300	2275900	2474700	2075900	3943100	4	4	Q3UHC7	Q3UHC7	1.29042	Disabled homolog 2-interacting protein	Dab2ip
2904600	0	3845300	4189700	4380200	4596500	5	5	Q3UHD6	Q3UHD6	1.95061	Sorting nexin-27	Snx27
1411800	2021400	2961300	2022800	2049900	1985800	3	3	Q3UHD9	Q3UHD9	0.947455	Arf-GAP with GTPase, ANK repeat and PH domain-containing protein 2	Agap2
875300	2456000	3105400	1706500	2347000	12256000	5	5	Q3UHJ0	Q3UHJ0	2.53383	AP2-associated protein kinase 1	Aak1
14507000	21779000	26556000	31056000	19682000	22495000	11	11	Q3UHL1	Q3UHL1	1.16535	CaM kinase-like vesicle-associated protein	Camkv
0	3059300	5150500	8272700	4030600	4533300	3	3	Q3UHX2	Q3UHX2	2.05079	28 kDa heat- and acid-stable phosphoprotein	Pdap1
4429300	4913000	5419100	4591100	4501400	2320000	2	2	Q3UIU2	Q3UIU2	0.773131	NADH dehydrogenase [ubiquinone] 1 beta subcomplex subunit 6	Ndufb6
7638900	5151700	7580700	6944700	6484800	9395000	7	7	Q3UJB9	Q3UJB9	1.12042	Enhancer of mRNA-decapping protein 4	Edc4
4307300	4850100	2314000	2432000	1867900	0	4	4	Q3UKJ7	Q3UKJ7	0.374837	WD40 repeat-containing protein SMU1;WD40 repeat-containing protein SMU1, N-terminally processed	Smu1
0	2563000	2399300	3074000	2546600	2274300	6	6	Q3ULD5	Q3ULD5	1.59098	Methylcrotonoyl-CoA carboxylase beta chain, mitochondrial	Mccc2
12594000	9793400	10330000	12911000	10483000	10279000	10	10	Q3ULJ0;P13707	Q3ULJ0	1.02921	Glycerol-3-phosphate dehydrogenase 1-like protein	Gpd1l
10373000	7851600	6828100	10928000	13325000	10088000	8	8	Q3UM45	Q3UM45	1.37075	Protein phosphatase 1 regulatory subunit 7	Ppp1r7
0	0	227510	0	0	213140	2	2	Q3UMB9	Q3UMB9	0.936838	WASH complex subunit 7	Kiaa1033
32991000	31399000	39429000	37036000	31270000	52849000	1	1	Q9D3R6;Q3UMC0	Q9D3R6;Q3UMC0	1.16698	Katanin p60 ATPase-containing subunit A-like 2;Spermatogenesis-associated protein 5	Katnal2;Spata5
0	1241300	1048600	2504100	0	1836000	2	2	Q3UMU9	Q3UMU9	1.89532	Hepatoma-derived growth factor-related protein 2	Hdgfrp2
0	3407500	2624100	5124200	2587400	5287100	4	4	Q3UMY5	Q3UMY5	2.1551	Echinoderm microtubule-associated protein-like 4	Eml4
31870000	44802000	56301000	42058000	46057000	64138000	25	25	Q3UNH4	Q3UNH4	1.14499	G protein-regulated inducer of neurite outgrowth 1	Gprin1
22168000	15687000	19717000	18296000	16916000	30558000	11	11	Q3UPL0	Q3UPL0	1.1424	Protein transport protein Sec31A	Sec31a
0	1899600	950860	0	0	0	1	1	Q3URQ0	Q3URQ0	0	Testis-expressed sequence 10 protein	Tex10
3275400	3012600	2213000	4033800	4114400	2985900	2	2	Q3UUG6	Q3UUG6	1.30974	TBC1 domain family member 24	Tbc1d24
0	1327900	1410400	0	1389700	0	2	2	Q3UUI3	Q3UUI3	0.507505	Acyl-coenzyme A thioesterase THEM4	Them4
9276200	12310000	13183000	14506000	11184000	9442000	8	8	Q3UUQ7	Q3UUQ7	1.01043	GPI inositol-deacylase	Pgap1
5498600	6477500	4456500	7018500	5626500	4768500	8	8	Q3UVL4	Q3UVL4	1.05969	Vacuolar protein sorting-associated protein 51 homolog	Vps51
1329500	1436700	1107500	1501000	1235600	1121100	1	1	Q3UYV9	Q3UYV9	0.99587	Nuclear cap-binding protein subunit 1	Ncbp1
361550	337100	398220	554230	0	803730	2	1	Q3V3Q7	Q3V3Q7	1.23803	Phosphofurin acidic cluster sorting protein 2	Pacs2
0	1256400	1355500	0	1385500	0	2	2	Q3V3R1	Q3V3R1	0.530457	Monofunctional C1-tetrahydrofolate synthase, mitochondrial	Mthfd1l
0	0	0	0	0	8576300	2	2	Q45VK7	Q45VK7	#DIV/0!	Cytoplasmic dynein 2 heavy chain 1	Dync2h1
53528000	0	0	0	32168000	0	1	1	Q4G5Y1	Q4G5Y1	0.600957	Kelch domain-containing protein 2	Klhdc2
1101500	0	0	0	0	2799400	2	2	Q4JIM5	Q4JIM5	2.54144	Abelson tyrosine-protein kinase 2	Abl2
0	258760	0	0	206030	294600	2	2	Q4KUS2	Q4KUS2	1.93473	Protein unc-13 homolog A	Unc13a
3563100	0	0	0	0	2876400	1	1	Q4QQM4	Q4QQM4	0.807275	Tumor protein p53-inducible protein 11	Trp53i11
0	1851900	3260300	1404200	0	1383300	3	3	Q4V9Z5	Q4V9Z5	0.545264	Seizure 6-like protein 2	Sez6l2
9990000	10230000	9231400	6906600	6832200	8116100	8	7	Q4VA53	Q4VA53	0.742067	Sister chromatid cohesion protein PDS5 homolog B	Pds5b
10182000	11654000	14703000	8008000	13532000	31894000	5	5	Q4VAA2	Q4VAA2	1.46238	Protein CDV3	Cdv3
1702000	1789400	1786000	2451200	4347000	1451800	1	1	Q4VAE3	Q4VAE3	1.56327	Transmembrane protein 65	Tmem65
75812000	62606000	59365000	50108000	86039000	81444000	23	15	Q501J6	Q501J6	1.10015	Probable ATP-dependent RNA helicase DDX17	Ddx17
0	0	0	3386200	0	890050	2	2	Q505D1	Q505D1	#DIV/0!	Serine/threonine-protein phosphatase 6 regulatory ankyrin repeat subunit A	Ankrd28
3777700	0	1755700	2094800	1734600	1603600	3	3	Q505D9	Q505D9	0.981856	Tripartite motif-containing protein 67	Trim67
13923000	13648000	17465000	11612000	15500000	18170000	6	6	Q505F5	Q505F5	1.00546	Leucine-rich repeat-containing protein 47	Lrrc47
1392500	675130	0	0	975490	1362300	2	2	Q52KI8	Q52KI8	1.13066	Serine/arginine repetitive matrix protein 1	Srrm1
4180000	3269300	3225300	3458900	4996000	9711100	6	6	Q569Z5	Q569Z5	1.7018	Probable ATP-dependent RNA helicase DDX46	Ddx46
6678900	7306900	7181700	8156200	5958300	11065000	6	6	Q569Z6	Q569Z6	1.18954	Thyroid hormone receptor-associated protein 3	Thrap3
2432600	3475200	3272600	0	3472200	4550200	5	3	Q58A65	Q58A65	0.873862	C-Jun-amino-terminal kinase-interacting protein 4	Spag9
2550300	2612500	2667000	3361400	2167500	2616100	3	3	Q5F2E8;Q8BYC6	Q5F2E8	1.04026	Serine/threonine-protein kinase TAO1	Taok1
13104000	11650000	12209000	13230000	16237000	15725000	5	5	Q5FWK3	Q5FWK3	1.22263	Rho GTPase-activating protein 1	Arhgap1
713110	506190	471370	447470	627750	583290	1	1	Q5GH67	Q5GH67	0.980978	XK-related protein 4	Xkr4
11556000	16525000	16822000	13572000	15782000	17187000	4	4	Q5M8N0	Q5M8N0	1.03648	CB1 cannabinoid receptor-interacting protein 1	Cnrip1
16171000	4989200	10470000	103810000	8620400	5198400	2	2	Q5NCX5	Q5NCX5	3.71888	Neuralized-like protein 4	Neurl4
5030800	4105900	4812900	3277400	3952900	4156100	4	4	Q5PR69	Q5PR69	0.816253	Uncharacterized protein KIAA1211	Kiaa1211
0	1670800	2035900	3558200	2117300	2859300	2	2	Q5RJI5	Q5RJI5	2.30253	Serine/threonine-protein kinase BRSK1	Brsk1
6924600	6895900	7059300	8926100	7219200	10282000	7	7	Q5RKR3	Q5RKR3	1.26569	Immunoglobulin superfamily containing leucine-rich repeat protein 2	Islr2
6631800	7998400	13480000	11760000	9308900	10649000	11	11	Q5SNZ0	Q5SNZ0	1.12834	Girdin	Ccdc88a
7369400	8153700	6291500	0	0	12278000	1	1	Q5SPX1	Q5SPX1	0.562834	Coiled-coil domain-containing protein 157	Ccdc157
29566000	30025000	37086000	27634000	29065000	38591000	29	18	Q5SQX6	Q5SQX6	0.985653	Cytoplasmic FMR1-interacting protein 2	Cyfip2
0	4242400	4634900	5128500	2811000	3129800	3	3	Q5SRX1	Q5SRX1	1.24692	TOM1-like protein 2	Tom1l2
0	1077100	0	649770	994240	0	3	3	Q5SS80	Q5SS80	1.52633	Dehydrogenase/reductase SDR family member 13	Dhrs13
2024300	1591600	1443000	2360800	1395600	2001700	4	3	Q5SSL4	Q5SSL4	1.13821	Active breakpoint cluster region-related protein	Abr
0	1445900	1507100	1051100	999890	1319200	1	1	Q5SSW2	Q5SSW2	1.14128	Proteasome activator complex subunit 4	Psme4
0	1450700	1937800	1655000	1097200	6128700	5	5	Q5SUR0	Q5SUR0	2.62089	Phosphoribosylformylglycinamidine synthase	Pfas
0	2108800	2582800	1840900	1756500	7223700	2	2	Q5SV85	Q5SV85	2.30648	Synergin gamma	Synrg
20897000	23250000	29753000	27028000	24149000	31660000	28	22	Q5SWU9	Q5SWU9	1.12093	Acetyl-CoA carboxylase 1;Biotin carboxylase	Acaca
0	2049600	1789000	3252500	1769000	0	2	2	Q5U458	Q5U458	1.30816	DnaJ homolog subfamily C member 11	Dnajc11
0	0	0	0	0	0	1	1	Q5XG69	Q5XG69	#DIV/0!	Soluble lamin-associated protein of 75 kDa	Fam169a
0	1243000	958630	1332700	1445500	0	1	1	Q5XJV6	Q5XJV6	1.26188	Serine/threonine-protein kinase LMTK3	Lmtk3
9046400	11422000	11653000	14133000	13688000	18384000	10	10	Q5XJY5	Q5XJY5	1.43845	Coatomer subunit delta	Arcn1
69307000	94175000	84180000	100120000	81054000	60404000	26	26	Q60597	Q60597	0.975434	2-oxoglutarate dehydrogenase, mitochondrial	Ogdh
33926000	34274000	42474000	40842000	36943000	53389000	12	12	Q60598	Q60598	1.18523	Src substrate cortactin	Cttn
34973000	40126000	44314000	42763000	40937000	39480000	6	6	Q60605;Q8CI43	Q60605	1.03155	Myosin light polypeptide 6	Myl6
0	0	0	0	756290	0	4	1	Q60629;P29319	Q60629;P29319	#DIV/0!	Ephrin type-A receptor 5;Ephrin type-A receptor 3	Epha5;Epha3
5092700	3643200	0	3092300	3093400	3087100	3	3	Q60631	Q60631	1.06146	Growth factor receptor-bound protein 2	Grb2
106810000	84611000	86908000	146160000	122410000	135720000	20	18	Q60668	Q60668	1.45256	Heterogeneous nuclear ribonucleoprotein D0	Hnrnpd
5756900	6849400	4543000	6382300	8342300	6265500	6	6	Q60676	Q60676	1.22396	Serine/threonine-protein phosphatase 5	Ppp5c
37856000	32246000	36843000	37986000	38097000	55535000	7	7	Q60692	Q60692	1.23071	Proteasome subunit beta type-6	Psmb6
0	1978300	0	3266100	1581100	0	2	2	Q60714	Q60714	2.45018	Long-chain fatty acid transport protein 1	Slc27a1
1007000	0	0	0	0	0	1	1	Q60722	Q60722	0	Transcription factor 4	Tcf4
12396000	16492000	17961000	13802000	24987000	20054000	6	6	Q60737	Q60737	1.25601	Casein kinase II subunit alpha	Csnk2a1
44360000	44026000	34447000	36550000	42889000	45994000	7	7	Q60749;Q9WU01	Q60749	1.02117	KH domain-containing, RNA-binding, signal transduction-associated protein 1	Khdrbs1
5402200	3624900	4153000	4860800	3702500	3743200	3	3	Q60780	Q60780	0.933718	Growth arrest-specific protein 7	Gas7
2091000	1537400	2213400	1336900	1094200	1437800	3	3	Q60841	Q60841	0.662279	Reelin	Reln
31435000	55773000	49624000	66931000	56937000	52235000	15	15	Q60864	Q60864	1.287	Stress-induced-phosphoprotein 1	Stip1
45012000	42634000	44913000	30200000	42005000	79302000	14	14	Q60865	Q60865	1.14294	Caprin-1	Caprin1
6927100	6575000	6146900	9512500	7081400	4543700	4	4	Q60870	Q60870	1.07576	Receptor expression-enhancing protein 5	Reep5
8872000	9169900	9897600	16597000	7103800	9179300	3	3	Q8BMJ3;Q60872	Q8BMJ3;Q60872	1.17683	Eukaryotic translation initiation factor 1A, X-chromosomal;Eukaryotic translation initiation factor 1A	Eif1ax;Eif1a
0	0	1786200	1082100	0	0	2	2	Q60875	Q60875	0.605811	Rho guanine nucleotide exchange factor 2	Arhgef2
5585500	6214500	7193400	8822100	10843000	18405000	12	4	Q60899	Q60899	2.00439	ELAV-like protein 2	Elavl2
21374000	15000000	22096000	25757000	27076000	36096000	11	7	Q60900	Q60900	1.52093	ELAV-like protein 3	Elavl3
8189000	7183000	11042000	9547000	7589800	9090300	8	8	Q60902	Q60902	0.992924	Epidermal growth factor receptor substrate 15-like 1	Eps15l1
215730000	221370000	206380000	236010000	218110000	152430000	17	17	Q60930	Q60930	0.942609	Voltage-dependent anion-selective channel protein 2	Vdac2
174730000	163940000	138600000	136900000	135610000	108440000	15	15	Q60931	Q60931	0.798186	Voltage-dependent anion-selective channel protein 3	Vdac3
596160000	666560000	628470000	797890000	604070000	432570000	25	25	Q60932	Q60932	0.97004	Voltage-dependent anion-selective channel protein 1	Vdac1
22394000	24123000	22373000	22092000	26233000	19467000	10	4	Q60972	Q60972	0.984062	Histone-binding protein RBBP4	Rbbp4
0	4871200	4158000	3027500	3916600	3043900	7	1	Q60973	Q60973	1.10619	Histone-binding protein RBBP7	Rbbp7
5128700	3892400	3804700	5500900	8124300	5281500	2	1	Q60996	Q60996	1.47411	Serine/threonine-protein phosphatase 2A 56 kDa regulatory subunit gamma isoform	Ppp2r5c
6704400	8366700	7453100	5943500	11069000	11861000	7	7	Q61024	Q61024	1.28189	Asparagine synthetase [glutamine-hydrolyzing]	Asns
24933000	29289000	27116000	42679000	31807000	19234000	18	7	Q61029	Q61029	1.15223	Lamina-associated polypeptide 2, isoforms beta/delta/epsilon/gamma	Tmpo
6873900	8388400	10360000	12911000	12054000	10781000	9	9	Q61035;Q99KK9	Q61035	1.39511	Histidine--tRNA ligase, cytoplasmic	Hars
2888400	3191200	4219200	2902000	3594900	6062900	14	4	Q61036	Q61036	1.21954	Serine/threonine-protein kinase PAK 3	Pak3
1077300	934560	1254500	0	1404800	1304700	1	1	Q61037	Q61037	0.829517	Tuberin	Tsc2
7381800	8426500	8122900	11308000	9515400	22455000	6	6	Q61074	Q61074	1.80845	Protein phosphatase 1G	Ppm1g
9164700	10124000	8114500	5962600	12654000	12964000	3	3	Q61081	Q61081	1.15244	Hsp90 co-chaperone Cdc37;Hsp90 co-chaperone Cdc37, N-terminally processed	Cdc37
0	2085000	7708500	485950	0	0	2	2	Q61097	Q61097	0.0496196	Kinase suppressor of Ras 1	Ksr1
1046700	0	0	825110	0	2391000	1	1	Q61136	Q61136	3.07262	Serine/threonine-protein kinase PRP4 homolog	Prpf4b
5634200	5626800	6802100	6311000	6915100	8426700	5	3	Q61151	Q61151	1.19873	Serine/threonine-protein phosphatase 2A 56 kDa regulatory subunit epsilon isoform	Ppp2r5e
0	2073400	1728400	0	3573200	2509500	5	5	Q61164	Q61164	1.59995	Transcriptional repressor CTCF	Ctcf
129310000	164270000	131450000	136300000	154120000	236790000	12	12	Q61166	Q61166	1.24041	Microtubule-associated protein RP/EB family member 1	Mapre1
570900000	462480000	444140000	522440000	480120000	743610000	13	13	Q61171	Q61171	1.18182	Peroxiredoxin-2	Prdx2
0	3405800	5399100	2990800	4182200	3528300	2	2	Q61187	Q61187	1.21538	Tumor susceptibility gene 101 protein	Tsg101
6856500	10842000	8319800	8698000	8794900	10679000	8	8	Q61191	Q61191	1.08277	Host cell factor 1;HCF N-terminal chain 1;HCF N-terminal chain 2;HCF N-terminal chain 3;HCF N-terminal chain 4;HCF N-terminal chain 5;HCF N-terminal chain 6;HCF C-terminal chain 1;HCF C-terminal chain 2;HCF C-terminal chain 3;HCF C-terminal chain 4;HCF C-terminal chain 5;HCF C-terminal chain 6	Hcfc1
54793000	46965000	46890000	43826000	55520000	81560000	10	10	Q61205	Q61205	1.21701	Platelet-activating factor acetylhydrolase IB subunit gamma	Pafah1b3
0	22981000	16687000	13673000	19606000	33759000	2	2	Q61206	Q61206	1.68998	Platelet-activating factor acetylhydrolase IB subunit beta	Pafah1b2
26912000	20503000	27405000	40322000	24516000	25584000	8	8	Q61207	Q61207	1.20853	Prosaposin	Psap
78802000	101530000	113180000	113870000	86557000	79912000	34	29	Q61301	Q61301	0.955119	Catenin alpha-2	Ctnna2
0	321250	220210	243690	242760	349890	2	2	Q61315	Q61315	1.5446	Adenomatous polyposis coli protein	Apc
184990000	237780000	244440000	240600000	216170000	310230000	48	44	Q61316	Q61316	1.14956	Heat shock 70 kDa protein 4	Hspa4
4099100	3541500	5123300	5903800	3952700	3762400	4	4	Q61335	Q61335	1.06699	B-cell receptor-associated protein 31	Bcap31
6950600	5725200	4325300	5112800	8135500	3949500	5	5	Q61425	Q61425	1.01157	Hydroxyacyl-coenzyme A dehydrogenase, mitochondrial	Hadh
2821400	1935000	3390900	2989000	1879400	2461600	5	5	Q61464	Q61464	0.899685	Zinc finger protein 638	Znf638
14326000	14338000	18933000	26666000	17999000	21603000	8	8	Q61490	Q61490	1.39227	CD166 antigen	Alcam
20716000	45562000	42850000	30442000	44709000	34988000	20	20	Q61543	Q61543	1.00926	Golgi apparatus protein 1	Glg1
8071500	11951000	19117000	22746000	18033000	22416000	4	4	Q61545	Q61545	1.61461	RNA-binding protein EWS	Ewsr1
27598000	41505000	48167000	31011000	42785000	47114000	11	9	Q61548	Q61548	1.03104	Clathrin coat assembly protein AP180	Snap91
0	2721300	0	2803300	2550100	2986300	3	3	Q61550;A2AU37	Q61550	3.0646	Double-strand-break repair protein rad21 homolog	Rad21
305530000	328220000	288340000	382640000	354400000	329080000	36	36	Q61553	Q61553	1.1562	Fascin	Fscn1
10677000	6276700	4861100	5309200	7377100	9535200	7	6	Q61584	Q61584	1.01864	Fragile X mental retardation syndrome-related protein 1	Fxr1
12356000	10500000	13879000	13611000	11135000	14060000	12	12	Q61595	Q61595	1.05638	Kinectin	Ktn1
157640000	178750000	133170000	123110000	179300000	169090000	31	23	Q61598	Q61598	1.00413	Rab GDP dissociation inhibitor beta	Gdi2
0	1904500	1592300	1601400	2024200	2661900	1	1	Q61644	Q61644	1.79807	Protein kinase C and casein kinase substrate in neurons protein 1	Pacsin1
7034100	6704000	6240400	3826900	8914400	7863700	3	3	Q61655	Q61655	1.03136	ATP-dependent RNA helicase DDX19A	Ddx19a
144920000	134200000	121580000	157310000	162580000	121960000	26	18	Q61656	Q61656	1.1027	Probable ATP-dependent RNA helicase DDX5	Ddx5
16826000	15466000	14217000	25067000	21939000	19109000	8	7	Q61686	Q61686	1.42155	Chromobox protein homolog 5	Cbx5
6145200	4440300	6377000	3741500	4502600	8207600	9	9	Q61687	Q61687	0.969887	Transcriptional regulator ATRX	Atrx
69246000	71495000	78292000	77224000	70056000	87242000	29	26	Q61699	Q61699	1.07072	Heat shock protein 105 kDa	Hsph1
10214000	0	0	0	10343000	4315500	9	1	Q61701	Q61701	1.43514	ELAV-like protein 4	Elavl4
0	11556000	16030000	10130000	16822000	13060000	2	2	Q61735	Q61735	1.45045	Leukocyte surface antigen CD47	Cd47
2264300	1918200	1962900	1496300	1893900	1879600	2	2	Q61749	Q61749	0.857519	Translation initiation factor eIF-2B subunit delta	Eif2b4
171120000	138610000	150360000	183700000	168620000	171460000	21	21	Q61753	Q61753	1.13843	D-3-phosphoglycerate dehydrogenase	Phgdh
40309000	42385000	53790000	56536000	44944000	41049000	31	19	Q61768	Q61768	1.04429	Kinesin-1 heavy chain	Kif5b
4445200	4002800	3975200	4519600	3797400	4293400	4	3	Q61771;O35066	Q61771	1.01507	Kinesin-like protein KIF3B;Kinesin-like protein KIF3B, N-terminally processed	Kif3b
38147000	41171000	42275000	40525000	49893000	66162000	13	13	Q61792;Q9DC07	Q61792	1.28774	LIM and SH3 domain protein 1	Lasp1
468450000	506110000	679120000	574730000	477440000	261740000	108	88	Q61879;Q91Z83;P13542;Q02566;Q5SX39;A2AQP0;Q5SX40	Q61879	0.794537	Myosin-10	Myh10
7916000	7924300	6985400	6772100	9640000	4889400	5	5	Q61881	Q61881	0.933224	DNA replication licensing factor MCM7	Mcm7
76261000	71255000	58715000	44070000	83100000	142440000	15	15	Q61937	Q61937	1.30732	Nucleophosmin	Npm1
27511000	20436000	13003000	15853000	44105000	25638000	9	4	Q61990	Q61990	1.40436	Poly(rC)-binding protein 2	Pcbp2
5266100	4477800	4945000	4595500	6114700	7125800	4	4	Q62048	Q62048	1.21425	Astrocytic phosphoprotein PEA-15	Pea15
5277300	4068100	8158700	6587200	4873500	4751000	4	4	Q62077	Q62077	0.926166	1-phosphatidylinositol 4,5-bisphosphate phosphodiesterase gamma-1	Plcg1
4426500	6712100	7576700	5846600	6337700	9691200	1	1	Q62084	Q62084	1.16886	Protein phosphatase 1 regulatory subunit 14B	Ppp1r14b
24015000	19047000	23907000	32898000	31384000	35757000	4	4	Q62093	Q62093	1.49381	Serine/arginine-rich splicing factor 2	Srsf2
91348000	67937000	69564000	82816000	84809000	88212000	25	24	Q62167;P16381;Q62095;Q61496	Q62167;P16381;Q62095	1.11793	ATP-dependent RNA helicase DDX3X;Putative ATP-dependent RNA helicase Pl10;ATP-dependent RNA helicase DDX3Y	Ddx3x;D1Pas1;Ddx3y
3370200	12073000	8105300	8154700	8912500	15054000	4	4	Q62186	Q62186	1.36404	Translocon-associated protein subunit delta	Ssr4
2026000000	2717500000	2211300000	1807900000	2559500000	2736900000	45	38	Q62188	Q62188	1.0215	Dihydropyrimidinase-related protein 3	Dpysl3
9096700	7208800	7320400	7690300	8032000	14311000	6	4	Q62189	Q62189	1.2712	U1 small nuclear ribonucleoprotein A	Snrpa
499130	588300	811760	1648300	737480	637480	1	1	Q62203	Q62203	1.59187	Splicing factor 3A subunit 2	Sf3a2
1238300	1036100	1038200	1163700	1123400	1119200	2	2	Q62245;Q02384	Q62245;Q02384	1.02829	Son of sevenless homolog 1;Son of sevenless homolog 2	Sos1;Sos2
298830000	363170000	503490000	387950000	361460000	331900000	97	92	Q62261	Q62261	0.927773	Spectrin beta chain, non-erythrocytic 1	Sptbn1
12690000	26361000	18935000	19081000	29527000	14208000	3	3	Q62277	Q62277	1.0833	Synaptophysin	Syp
16413000	26850000	28330000	24575000	18800000	27417000	4	4	Q62283	Q62283	0.988812	Tetraspanin-7	Tspan7
128850000	135670000	137730000	144440000	128340000	184800000	32	32	Q62318	Q62318	1.13755	Transcription intermediary factor 1-beta	Trim28
8334200	11705000	13093000	15998000	9137800	12474000	4	4	Q62348	Q62348	1.13514	Translin	Tsn
56258000	72650000	68798000	63141000	77246000	65936000	23	23	Q62351	Q62351	1.04358	Transferrin receptor protein 1	Tfrc
3737100	3854900	4608500	5375400	6413100	9510600	6	6	Q62376	Q62376	1.74576	U1 small nuclear ribonucleoprotein 70 kDa	Snrnp70
0	2912900	3122600	2145400	2074900	3011000	4	4	Q62383	Q62383	1.19813	Transcription elongation factor SPT6	Supt6h
0	0	0	0	0	1404600	2	2	Q62384	Q62384	#DIV/0!	Zinc finger protein ZPR1	Zpr1
21828000	21611000	29809000	23871000	25690000	31860000	13	13	Q62418	Q62418	1.11158	Drebrin-like protein	Dbnl
0	0	2664700	3715000	0	0	3	2	Q62419	Q62419	1.39415	Endophilin-A2	Sh3gl1
0	4693500	4097700	2592300	0	0	3	2	Q62420	Q62420	0.294874	Endophilin-A1	Sh3gl2
5655200	14147000	14479000	16586000	11774000	0	2	2	Q62425	Q62425	0.827276	Cytochrome c oxidase subunit NDUFA4	Ndufa4
2561700	3116100	3155000	3687700	2949200	2780000	3	3	Q62432;Q8BUN5;Q9JIW5;P97454;P70340	Q62432;Q8BUN5;Q9JIW5	1.06613	Mothers against decapentaplegic homolog 2;Mothers against decapentaplegic homolog 3;Mothers against decapentaplegic homolog 9	Smad2;Smad3;Smad9
8295200	5581500	10053000	11506000	9007400	10602000	8	8	Q62433	Q62433	1.30028	Protein NDRG1	Ndrg1
6834100	12772000	4363300	7269100	11436000	13788000	5	5	Q62446	Q62446	1.35561	Peptidyl-prolyl cis-trans isomerase FKBP3	Fkbp3
17736000	19920000	14286000	15752000	15130000	21500000	12	12	Q62448	Q62448	1.00847	Eukaryotic translation initiation factor 4 gamma 2	Eif4g2
45288000	63279000	38097000	44578000	61572000	52961000	12	12	Q62465	Q62465	1.08487	Synaptic vesicle membrane protein VAT-1 homolog	Vat1
8135700	10605000	12932000	14418000	14502000	13950000	8	6	Q63844	Q63844	1.35353	Mitogen-activated protein kinase 3	Mapk3
0	7104200	6306100	6374100	4795600	8455300	5	5	Q64010	Q64010	1.46343	Adapter molecule crk	Crk
12712000	10108000	11052000	10573000	12332000	11783000	7	7	Q64012	Q64012	1.02409	RNA-binding protein Raly	Raly
7355200	8052300	6078100	6180500	5525600	11006000	6	6	Q64105	Q64105	1.05708	Sepiapterin reductase	Spr
5725200	7743500	4846600	10284000	5871000	6823800	7	7	Q64133	Q64133	1.25462	Amine oxidase [flavin-containing] A	Maoa
12820000	12206000	7458500	3804900	14351000	22301000	3	3	Q64152	Q64152	1.24542	Transcription factor BTF3	Btf3
10136000	7592800	7920300	8541100	10641000	13207000	8	8	Q64213	Q64213	1.26278	Splicing factor 1	Sf1
4775400	5544400	5719600	0	4088400	4085400	1	1	Q64310	Q64310	0.509608	Surfeit locus protein 4	Surf4
0	0	0	0	0	3570400	4	4	Q64331	Q64331	#DIV/0!	Unconventional myosin-VI	Myo6
20735000	17976000	12069000	17084000	19163000	14478000	9	7	Q64332	Q64332	0.998917	Synapsin-2	Syn2
0	0	0	0	0	3401700	2	2	Q64336	Q64336	#DIV/0!	T-box brain protein 1	Tbr1
1270100	0	1104800	0	1231600	1171700	2	2	Q64378	Q64378	1.01196	Peptidyl-prolyl cis-trans isomerase FKBP5;Peptidyl-prolyl cis-trans isomerase FKBP5, N-terminally processed	Fkbp5
39732000	40465000	46920000	63571000	46924000	43719000	8	8	Q64433	Q64433	1.21317	10 kDa heat shock protein, mitochondrial	Hspe1
139330000	191590000	176690000	168980000	160910000	114050000	56	48	Q64511	Q64511	0.874569	DNA topoisomerase 2-beta	Top2b
32112000	44503000	44106000	33826000	30266000	44057000	20	20	Q64514	Q64514	0.895859	Tripeptidyl-peptidase 2	Tpp2
0	4227600	4222800	3806200	3840700	11103000	2	2	Q64519	Q64519	2.21882	Syndecan-3	Sdc3
4340700	4051700	3485200	4708500	4597600	4486300	2	2	Q64520	Q64520	1.16121	Guanylate kinase	Guk1
26531000	29433000	30353000	42049000	24803000	22201000	18	18	Q64521	Q64521	1.0317	Glycerol-3-phosphate dehydrogenase, mitochondrial	Gpd2
310760	535570	574560	0	540070	1076700	4	1	Q64522	Q64522	1.13786	Histone H2A type 2-B	Hist2h2ab
18365000	15172000	16676000	14199000	18708000	24422000	6	6	Q64674	Q64674	1.14172	Spermidine synthase	Srm
5333400	3814900	2737000	2568800	2388600	3100000	4	4	Q64727	Q64727	0.67793	Vinculin	Vcl
11370000	10895000	5516700	9867800	8486700	14443000	9	9	Q64737	Q64737	1.18054	Trifunctional purine biosynthetic protein adenosine-3;Phosphoribosylamine--glycine ligase;Phosphoribosylformylglycinamidine cyclo-ligase;Phosphoribosylglycinamide formyltransferase	Gart
0	2651500	3454600	0	2665300	4779100	2	2	Q68ED7	Q68ED7	1.21917	CREB-regulated transcription coactivator 1	Crtc1
1333500000	1691800000	1958600000	1444500000	1530500000	1836100000	98	98	Q68FD5	Q68FD5	0.965328	Clathrin heavy chain 1	Cltc
0	551030	678870	785060	0	0	1	1	Q68FD9	Q68FD9	0.638312	UPF0606 protein KIAA1549	Kiaa1549
910920	684360	798880	0	499570	827560	3	3	Q68FE6	Q68FE6	0.55432	Protein FAM65A	Fam65a
11360000	11892000	13783000	12455000	12336000	16795000	8	8	Q68FF6;Q9JLQ2	Q68FF6	1.12288	ARF GTPase-activating protein GIT1	Git1
13073000	16340000	17359000	15007000	16098000	19410000	13	13	Q68FL6	Q68FL6	1.08003	Methionine--tRNA ligase, cytoplasmic	Mars
13224000	14946000	9176600	15104000	12680000	10522000	9	9	Q69Z99	Q69Z99	1.02569	Zinc finger protein 512	Znf512
19604000	21786000	0	0	14687000	0	2	2	Q69ZK6	Q69ZK6	0.354844	Probable JmjC domain-containing histone demethylation protein 2C	Jmjd1c
2864000	2117300	2072700	0	2326900	3055100	5	4	Q69ZK9;Q99K10;B0F2B4	Q69ZK9;Q99K10	0.762971	Neuroligin-2;Neuroligin-1	Nlgn2;Nlgn1
0	0	785030	0	0	0	1	1	Q69ZR2	Q69ZR2	0	E3 ubiquitin-protein ligase HECTD1	Hectd1
1088200	3746500	1315200	1638600	0	2617600	4	4	Q69ZW3	Q69ZW3	0.692076	EH domain-binding protein 1	Ehbp1
1886800	0	0	0	1674600	1698200	3	2	Q6A026	Q6A026	1.78758	Sister chromatid cohesion protein PDS5 homolog A	Pds5a
26379000	25103000	35903000	28695000	25549000	34962000	20	20	Q6A065	Q6A065	1.02084	Centrosomal protein of 170 kDa	Cep170
8469500	10612000	10571000	14229000	9435500	12172000	8	8	Q6A068	Q6A068	1.20855	Cell division cycle 5-like protein	Cdc5l
1466300	1193500	1128900	1784900	851300	1966500	4	4	Q6A0A9	Q6A0A9	1.21485	Constitutive coactivator of PPAR-gamma-like protein 1	FAM120A
0	886340	1296600	1098000	0	0	2	2	Q6DFV3	Q6DFV3	0.502991	Rho GTPase-activating protein 21	Arhgap21
21045000	16847000	13045000	23671000	17353000	17012000	10	10	Q6DFW4	Q6DFW4	1.13937	Nucleolar protein 58	Nop58
0	0	684740	846620	0	0	1	1	Q6DIB4	Q6DIB4	1.23641	Nucleolar protein 4-like	Nol4l
107700000	103300000	60559000	14338000	35879000	19280000	2	2	Q6EJB6	Q6EJB6	0.255919	U3 small nucleolar RNA-associated protein 14 homolog B	Utp14b
12935000	13581000	15137000	21652000	14217000	11314000	10	10	Q6GQT9	Q6GQT9	1.13276	Nodal modulator 1	Nomo1
61571000	80241000	92060000	125400000	75446000	65140000	11	2	Q6GSS7;Q64523	Q6GSS7;Q64523	1.13731	Histone H2A type 2-A;Histone H2A type 2-C	Hist2h2aa1;Hist2h2ac
9328900	11886000	11290000	12661000	9352800	12176000	13	12	Q6IR34	Q6IR34	1.05184	G-protein-signaling modulator 1	Gpsm1
2190000	2077900	1157500	0	1702300	2361000	1	1	Q80X95;Q6NTA4	Q80X95;Q6NTA4	0.74894	Ras-related GTP-binding protein A;Ras-related GTP-binding protein B	Rraga;Rragb
2584700	2720700	2409200	1930700	0	3014300	5	5	Q6NV83	Q6NV83	0.640992	U2 snRNP-associated SURP motif-containing protein	U2surp
650090	0	0	0	0	517620	2	2	Q6NVF0	Q6NVF0	0.796228	Inositol polyphosphate 5-phosphatase OCRL-1	Ocrl
19117000	14691000	12415000	13517000	19428000	25242000	9	9	Q6NVF9	Q6NVF9	1.25883	Cleavage and polyadenylation specificity factor subunit 6	Cpsf6
1438000	1926600	1719000	835530	2118700	2678400	2	2	Q6NZB0	Q6NZB0	1.108	DnaJ homolog subfamily C member 8	Dnajc8
1840700	2840500	2205900	2370200	2480300	3268700	5	5	Q6NZC7	Q6NZC7	1.1789	SEC23-interacting protein	Sec23ip
11474000	10862000	17646000	14061000	10714000	21930000	10	9	Q6NZJ6	Q6NZJ6	1.16815	Eukaryotic translation initiation factor 4 gamma 1	Eif4g1
68788000	80323000	76000000	72850000	82267000	92810000	11	10	Q6NZL0;Q3UHU5	Q6NZL0	1.10135	Protein SOGA3	Soga3
0	1052700	1215600	1224500	1171600	1689000	2	2	Q6NZN0	Q6NZN0	1.80095	RNA-binding protein 26	Rbm26
0	0	0	2749000	0	3960400	2	2	Q6P069	Q6P069	#DIV/0!	Sorcin	Sri
10987000	14509000	13531000	29585000	19182000	12018000	11	11	Q6P1B1	Q6P1B1	1.55751	Xaa-Pro aminopeptidase 1	Xpnpep1
6332700	5230000	5303000	6698900	5279600	5145000	5	3	Q6P1F6;Q6ZWR4;Q8BG02	Q6P1F6	1.01529	Serine/threonine-protein phosphatase 2A 55 kDa regulatory subunit B alpha isoform	Ppp2r2a
0	3412900	2102700	3074400	2111300	3439400	3	3	Q6P2B1;Q8K368	Q6P2B1	1.56376	Transportin-3	Tnpo3
0	2662700	3067200	2442500	2836300	3534000	2	2	Q6P3A8	Q6P3A8	1.53804	2-oxoisovalerate dehydrogenase subunit beta, mitochondrial	Bckdhb
72647000	74208000	85516000	76983000	73771000	70196000	38	38	Q6P4T2	Q6P4T2	0.95085	U5 small nuclear ribonucleoprotein 200 kDa helicase	Snrnp200
0	2350100	3712600	1722100	2199800	2472800	2	2	Q6P542	Q6P542	1.05476	ATP-binding cassette sub-family F member 1	Abcf1
1103000	1802700	1432800	1111100	1335300	1375600	3	2	Q6P5D3	Q6P5D3	0.88095	Putative ATP-dependent RNA helicase DHX57	Dhx57
12671000	14163000	14049000	13533000	12340000	7929300	10	10	Q6P5D8	Q6P5D8	0.826806	Structural maintenance of chromosomes flexible hinge domain-containing protein 1	Smchd1
44546000	54904000	57695000	59664000	46107000	47717000	20	20	Q6P5E4	Q6P5E4	0.976728	UDP-glucose:glycoprotein glucosyltransferase 1	Uggt1
8853000	9555600	8275500	8033200	7100100	9767400	5	5	Q6P5F7	Q6P5F7	0.933166	Protein tweety homolog 3	Ttyh3
35134000	30910000	32664000	31964000	29891000	46759000	15	15	Q6P5F9	Q6P5F9	1.10036	Exportin-1	Xpo1
80130000	547810000	239800000	301150000	306650000	17782000	17	17	Q6P5H2	Q6P5H2	0.720933	Nestin	Nes
955230	1027700	1408400	0	1449700	2338700	2	2	Q6P8I4	Q6P8I4	1.11708	PEST proteolytic signal-containing nuclear protein	Pcnp
0	1909800	1468700	2600900	2862800	1613100	3	3	Q6P8X1	Q6P8X1	2.09466	Sorting nexin-6;Sorting nexin-6, N-terminally processed	Snx6
0	1475600	5671500	0	3782300	1947300	2	2	Q6P9Z1;Q61466;Q99JR8	Q6P9Z1;Q61466;Q99JR8	0.801668	SWI/SNF-related matrix-associated actin-dependent regulator of chromatin subfamily D member 3;SWI/SNF-related matrix-associated actin-dependent regulator of chromatin subfamily D member 1;SWI/SNF-related matrix-associated actin-dependent regulator of chromatin subfamily D member 2	Smarcd3;Smarcd1;Smarcd2
4547300	4300000	4358800	4150600	4061400	3717400	4	3	Q6PA06	Q6PA06	0.903325	Atlastin-2	Atl2
1321800	0	840950	978820	972160	1275900	3	2	Q6PAJ1	Q6PAJ1	1.49203	Breakpoint cluster region protein	Bcr
4963500	4790100	6042900	3672800	7006200	7055300	7	7	Q6PAR5	Q6PAR5	1.12267	GTPase-activating protein and VPS9 domain-containing protein 1	Gapvd1
0	4285100	4889800	3098600	3356700	3864200	4	4	Q6PB44	Q6PB44	1.12475	Tyrosine-protein phosphatase non-receptor type 23	Ptpn23
168030000	214830000	252930000	199500000	207710000	159740000	49	49	Q6PB66	Q6PB66	0.891725	Leucine-rich PPR motif-containing protein, mitochondrial	Lrpprc
2696600	5009100	5006300	6095500	4343400	4156100	4	4	Q6PCP5	Q6PCP5	1.14813	Mitochondrial fission factor	Mff
2773700	3252900	3549300	3784000	4164500	5832300	4	2	Q6PD28	Q6PD28	1.43911		Ppp2r5b
32203000	40362000	33587000	30480000	37724000	39742000	12	12	Q6PDG5;P97496	Q6PDG5	1.0169	SWI/SNF complex subunit SMARCC2	Smarcc2
6284600	9180500	7067100	8152400	10300000	11730000	10	10	Q6PDI5	Q6PDI5	1.33952	Proteasome-associated protein ECM29 homolog	Ecm29
5561400	9117900	10886000	14602000	10321000	14140000	7	6	Q6PDL0	Q6PDL0	1.52797	Cytoplasmic dynein 1 light intermediate chain 2	Dync1li2
76792000	67695000	69502000	102390000	81366000	92441000	15	15	Q6PDM2	Q6PDM2	1.29071	Serine/arginine-rich splicing factor 1	Srsf1
17255000	34037000	33024000	40711000	32273000	25023000	18	18	Q6PDQ2;A2A8L1	Q6PDQ2	1.16238	Chromodomain-helicase-DNA-binding protein 4	Chd4
14903000	14391000	9075100	19081000	21469000	12910000	13	13	Q6PDS3	Q6PDS3	1.39331	Sterile alpha and TIR motif-containing protein 1	Sarm1
4033900	7058400	4288200	3656300	6208700	7116800	2	2	Q6PE01	Q6PE01	1.10411	U5 small nuclear ribonucleoprotein 40 kDa protein	Snrnp40
5561300	6254000	5372800	5639400	7846200	6756100	2	2	Q6PER3	Q6PER3	1.17766	Microtubule-associated protein RP/EB family member 3	Mapre3
0	1099300	0	1772300	1362100	0	2	2	Q6PFD9	Q6PFD9	2.85127	Nuclear pore complex protein Nup98-Nup96;Nuclear pore complex protein Nup98;Nuclear pore complex protein Nup96	Nup98
2076400	0	1798100	2872600	2036000	2478600	3	3	Q6PFE7	Q6PFE7	1.90662	Tomoregulin-1	Tmeff1
4139200	4030500	1400200	10015000	2600100	1745800	4	3	Q6PFR5	Q6PFR5	1.50063	Transformer-2 protein homolog alpha	Tra2a
1022700	1333200	1040500	820440	1093600	2360900	1	1	Q6PGB6	Q6PGB6	1.25867	N-alpha-acetyltransferase 50	Naa50
763810	0	0	695690	0	734530	2	1	Q6PGC1	Q6PGC1	1.87248	ATP-dependent RNA helicase Dhx29	Dhx29
3041300	3616800	4212000	4664400	4098200	5390500	5	5	Q6PGF7	Q6PGF7	1.30202	Exocyst complex component 8	Exoc8
1224300	1171800	1183500	1100200	983000	1308400	2	2	Q6PGH1	Q6PGH1	0.94748	Protein BUD31 homolog	Bud31
10899000	14540000	16247000	18149000	14823000	15753000	11	10	Q6PGN3	Q6PGN3	1.16886	Serine/threonine-protein kinase DCLK2	Dclk2
18245000	14741000	15821000	15172000	18164000	15865000	7	5	Q6PHN9;Q8CG50;Q9JKM7;Q504M8	Q6PHN9	1.00807	Ras-related protein Rab-35	Rab35
1030900	0	1402200	1622900	1711200	2012500	2	2	Q6PHS9	Q6PHS9	2.19744	Voltage-dependent calcium channel subunit alpha-2/delta-2;Voltage-dependent calcium channel subunit alpha-2-2;Voltage-dependent calcium channel subunit delta-2	Cacna2d2
3495400	6264000	5304800	12323000	7357400	10058000	10	4	Q6PHZ2	Q6PHZ2	1.97411	Calcium/calmodulin-dependent protein kinase type II subunit delta	Camk2d
391090000	567220000	586290000	587590000	512530000	477900000	59	39	Q6PIC6;Q9Z1W8	Q6PIC6	1.02164	Sodium/potassium-transporting ATPase subunit alpha-3	Atp1a3
36201000	43385000	48995000	54926000	40744000	49988000	37	17	Q6PIE5	Q6PIE5	1.13281	Sodium/potassium-transporting ATPase subunit alpha-2	Atp1a2
1499700	0	1504300	0	0	0	1	1	Q6R5N8	Q6R5N8	0	Toll-like receptor 13	Tlr13
9162400	6833000	8288900	7300800	6121700	8674100	5	5	Q6R891	Q6R891	0.909913	Neurabin-2	Ppp1r9b
0	0	0	0	2137800	0	1	1	Q6RUT7	Q6RUT7	#DIV/0!	Protein CCSMST1	Ccsmst1
3584600	4837600	4140000	5190300	3797800	3368700	2	2	Q6TEK5	Q6TEK5	0.983649	Vitamin K epoxide reductase complex subunit 1-like protein 1	Vkorc1l1
0	2908000	0	5573300	3255100	1520000	8	1	Q6URW6	Q6URW6	3.5586	Myosin-14	Myh14
0	0	0	425120	0	0	1	1	Q6VNB8	Q6VNB8	#DIV/0!	WD repeat and FYVE domain-containing protein 3	Wdfy3
9005700	9984800	7990800	13324000	9078300	11669000	6	6	Q6WVG3	Q6WVG3	1.26277	BTB/POZ domain-containing protein KCTD12	Kctd12
0	1859900	2736800	2038500	1908800	4625200	2	2	Q6Y7W8	Q6Y7W8	1.86492	PERQ amino acid-rich with GYF domain-containing protein 2	Gigyf2
0	0	1781800	1911000	1652900	1397700	2	2	Q6ZPE2	Q6ZPE2	2.7846	Myotubularin-related protein 5	Sbf1
18589000	24617000	33608000	19290000	19744000	31611000	14	14	Q6ZPJ3	Q6ZPJ3	0.919689	E2/E3 hybrid ubiquitin-protein ligase UBE2O	Ube2o
0	0	0	1096100	0	0	2	2	Q6ZPR5	Q6ZPR5	#DIV/0!	Sphingomyelin phosphodiesterase 4	Smpd4
610510	319980	385580	0	353720	1144600	2	2	Q6ZPZ3	Q6ZPZ3	1.13848	Zinc finger CCCH domain-containing protein 4	Zc3h4
6713400	7490300	7402300	7417300	7449200	7225700	9	9	Q6ZQ08	Q6ZQ08	1.0225	CCR4-NOT transcription complex subunit 1	Cnot1
1323400	1924600	1483900	1421100	976010	1164900	1	1	Q6ZQ29	Q6ZQ29	0.752765	Serine/threonine-protein kinase TAO2	Taok2
134530000	155620000	150350000	118740000	136450000	189980000	32	32	Q6ZQ38	Q6ZQ38	1.0106	Cullin-associated NEDD8-dissociated protein 1	Cand1
0	747060	645540	965520	714390	1424900	2	2	Q6ZQ58	Q6ZQ58	2.22951	La-related protein 1	Larp1
3431600	3405400	2581800	2315700	2266600	3821800	3	3	Q6ZQ88	Q6ZQ88	0.892269	Lysine-specific histone demethylase 1A	Kdm1a
16520000	20457000	23584000	14711000	17634000	20417000	16	16	Q6ZQA6	Q6ZQA6	0.871221	Immunoglobulin superfamily member 3	Igsf3
6979400	7126600	6668100	12079000	5150700	5920000	6	6	Q6ZQI3	Q6ZQI3	1.11435	Malectin	Mlec
74351000	60520000	60091000	60365000	58669000	85409000	14	14	Q6ZWN5	Q6ZWN5	1.04863	40S ribosomal protein S9	Rps9
30454000	0	0	0	0	0	2	2	Q6ZWQ0	Q6ZWQ0	0	Nesprin-2	Syne2
29608000	29734000	30170000	24662000	28268000	36482000	3	3	Q6ZWU9;Q6ZWY3	Q6ZWU9;Q6ZWY3	0.998883	40S ribosomal protein S27;40S ribosomal protein S27-like	Rps27;Rps27l
66468000	54146000	52514000	50232000	50439000	54401000	10	10	Q6ZWV3;P86048	Q6ZWV3;P86048	0.895707	60S ribosomal protein L10;60S ribosomal protein L10-like	Rpl10;Rpl10l
14349000	12851000	8722200	15632000	10813000	23566000	2	2	Q6ZWV7	Q6ZWV7	1.3922	60S ribosomal protein L35	Rpl35
26120000	21990000	22748000	20320000	25227000	35910000	10	10	Q6ZWX6	Q6ZWX6	1.14958	Eukaryotic translation initiation factor 2 subunit 1	Eif2s1
13628000	0	11946000	9290900	11850000	13316000	4	4	Q70FJ1	Q70FJ1	1.34734	A-kinase anchor protein 9	Akap9
0	0	0	0	0	799270	1	1	Q71FD5	Q71FD5	#DIV/0!	E3 ubiquitin-protein ligase ZNRF2	Znrf2
0	0	2031500	1760200	1190800	2699500	8	5	Q71LX4	Q71LX4	2.78144	Talin-2	Tln2
6616900	10832000	8264900	6512800	9110700	9581000	4	4	Q71M36	Q71M36	0.980194	Chondroitin sulfate proteoglycan 5	Cspg5
165220000	184130000	170100000	215380000	197210000	200850000	25	25	Q76MZ3;Q7TNP2	Q76MZ3	1.18094	Serine/threonine-protein phosphatase 2A 65 kDa regulatory subunit A alpha isoform	Ppp2r1a
10196000	14320000	9540200	15823000	11435000	10376000	3	3	Q78IK2	Q78IK2	1.10506	Up-regulated during skeletal muscle growth protein 5	Usmg5
3580300	2565600	2640200	2859600	3087500	2454600	3	3	Q78IK4	Q78IK4	0.956249	MICOS complex subunit Mic27	Apool
55016000	49010000	55905000	63305000	53509000	73692000	24	24	Q78PY7	Q78PY7	1.19118	Staphylococcal nuclease domain-containing protein 1	Snd1
0	7065200	6189900	9526700	6411400	4304100	1	1	Q78XF5	Q78XF5	1.52713	Oligosaccharyltransferase complex subunit OSTC	Ostc
46402000	56318000	52493000	60079000	57368000	48044000	13	11	Q78ZA7	Q78ZA7	1.06622	Nucleosome assembly protein 1-like 4	Nap1l4
7209000	9083200	7632500	3986100	8010700	8261500	4	4	Q791T5	Q791T5	0.846753	Mitochondrial carrier homolog 1	Mtch1
40220000	45582000	42074000	38308000	46725000	32269000	10	10	Q791V5	Q791V5	0.917311	Mitochondrial carrier homolog 2	Mtch2
6027000	6729300	7294300	0	8161400	4852500	5	3	Q7M6Y3	Q7M6Y3	0.649053	Phosphatidylinositol-binding clathrin assembly protein	Picalm
589750	478420	670350	0	762590	640010	2	2	Q7SIG6;Q9QWY8	Q7SIG6;Q9QWY8	0.806778	Arf-GAP with SH3 domain, ANK repeat and PH domain-containing protein 2;Arf-GAP with SH3 domain, ANK repeat and PH domain-containing protein 1	Asap2;Asap1
2036700	1842000	2159500	1684700	1101800	2005900	13	2	Q7TMB8	Q7TMB8	0.79368	Cytoplasmic FMR1-interacting protein 1	Cyfip1
0	0	1128200	0	1150300	0	2	2	Q7TME0	Q7TME0	1.01959	Lipid phosphate phosphatase-related protein type 4	Lppr4
14902000	11738000	12666000	19222000	13964000	11419000	5	5	Q7TMF3	Q7TMF3	1.13481	NADH dehydrogenase [ubiquinone] 1 alpha subcomplex subunit 12	Ndufa12
132210000	118250000	126610000	167030000	154140000	176010000	25	25	Q7TMK9	Q7TMK9	1.31854	Heterogeneous nuclear ribonucleoprotein Q	Syncrip
284350000	259670000	242890000	165940000	260370000	412040000	45	3	Q7TMM9	Q7TMM9	1.06537	Tubulin beta-2A chain	Tubb2a
3689200	2572200	2334900	2039000	3882300	2014900	6	6	Q7TMY8	Q7TMY8	0.923211	E3 ubiquitin-protein ligase HUWE1	Huwe1
2245200	1336600	1011100	7948500	1895700	2115400	3	2	Q7TNC4	Q7TNC4	2.60393	Putative RNA-binding protein Luc7-like 2	Luc7l2
5114600	5016800	5068900	5554200	7490700	6054900	4	4	Q7TNM2	Q7TNM2	1.25654	Tripartite motif-containing protein 46	Trim46
1181600	1667600	2248500	1755500	1623000	1538000	2	2	Q7TNR6	Q7TNR6	0.964455	Immunoglobulin superfamily member 21	Igsf21
6729900	9245400	4954500	11100000	12696000	6701300	6	6	Q7TNV0	Q7TNV0	1.45712	Protein DEK	Dek
10138000	9885900	13481000	14026000	10114000	11129000	9	9	Q7TPB0	Q7TPB0	1.05265	Lipid phosphate phosphatase-related protein type 3	Lppr3
4171200	4322000	6542400	5860500	4201800	0	6	6	Q7TPD3	Q7TPD3	0.669232	Roundabout homolog 2	Robo2
1564500	1319700	1820500	1468100	1405900	1387700	7	7	Q7TPH6	Q7TPH6	0.905839	E3 ubiquitin-protein ligase MYCBP2	Mycbp2
6540900	11126000	8195600	7596400	8275100	7617000	5	5	Q7TPM6	Q7TPM6	0.908207	Fibronectin type III and SPRY domain-containing protein 1	Fsd1
3061000	4755900	5566800	4252800	3961400	4215400	12	5	Q7TPR4;Q9JI91	Q7TPR4	0.928712	Alpha-actinin-1	Actn1
13172000	10208000	10322000	13606000	13047000	12718000	10	10	Q7TPV4	Q7TPV4	1.16821	Myb-binding protein 1A	Mybbp1a
17603000	20879000	19994000	44769000	19645000	40796000	14	14	Q7TQF7	Q7TQF7	1.7992	Amphiphysin	Amph
1595700	4871300	5367800	4543600	4758500	15416000	5	5	Q7TQH0	Q7TQH0	2.08859	Ataxin-2-like protein	Atxn2l
19483000	20637000	16885000	14943000	27881000	25949000	7	7	Q7TQI3	Q7TQI3	1.20644	Ubiquitin thioesterase OTUB1	Otub1
0	478920	556010	337540	508060	1038700	2	2	Q7TSC1	Q7TSC1	1.8207	Protein PRRC2A	Prrc2a
34963000	46394000	55457000	42878000	45538000	51423000	19	19	Q7TSJ2	Q7TSJ2	1.02211	Microtubule-associated protein 6	Map6
0	1499300	1749300	1898600	4808200	1043000	4	4	Q7TSQ8	Q7TSQ8	2.38558	Pyruvate dehydrogenase phosphatase regulatory subunit, mitochondrial	Pdpr
28886000	26794000	37956000	36660000	31976000	31910000	18	18	Q7TT37	Q7TT37	1.0738	Elongator complex protein 1	Ikbkap
5219800	5933800	6374000	4070500	3796300	5305800	6	6	Q7TT50	Q7TT50	0.751535	Serine/threonine-protein kinase MRCK beta	Cdc42bpb
0	0	1179500	1495200	1423900	1388400	1	1	Q80SU3	Q80SU3	3.65197	Zygote arrest protein 1	Zar1
3466900	3472400	0	2975100	5695700	6238600	3	3	Q80SW1;Q68FL4	Q80SW1;Q68FL4	2.14855	Putative adenosylhomocysteinase 2;Putative adenosylhomocysteinase 3	Ahcyl1;Ahcyl2
0	0	0	886860	0	0	2	2	Q80T79	Q80T79	#DIV/0!	CUB and sushi domain-containing protein 3	Csmd3
2465400	3087500	0	2679400	3206300	3385000	2	2	Q80TB8	Q80TB8	1.66952	Synaptic vesicle membrane protein VAT-1 homolog-like	Vat1l
15091000	20643000	21785000	17126000	21471000	25858000	18	18	Q80TJ1;Q8BYR5	Q80TJ1	1.12059	Calcium-dependent secretion activator 1	Cadps
4112100	5653800	3907100	3955500	4824400	6504900	2	2	Q80TL0	Q80TL0	1.11788	Protein phosphatase 1E	Ppm1e
0	7544800	7327800	4362200	6834100	2607600	2	2	Q80TL4	Q80TL4	0.928143	Protein KIAA1045	Kiaa1045
0	0	0	0	0	2814900	2	2	Q80TS3	Q80TS3	#DIV/0!	Latrophilin-3	Lphn3
13837000	10663000	15269000	12952000	13585000	17196000	18	12	Q80TV8	Q80TV8	1.09968	CLIP-associating protein 1	Clasp1
0	4419600	2679100	1529900	2099100	5431200	2	1	Q80TZ3	Q80TZ3	1.27632	Putative tyrosine-protein phosphatase auxilin	Dnajc6
2061200	3293500	3967100	3242400	3544400	5787100	6	6	Q80U28	Q80U28	1.34887	MAP kinase-activating death domain protein	Madd
5754200	809370	3941600	2606000	2830000	14599000	2	2	Q80U35	Q80U35	1.90716	Rho guanine nucleotide exchange factor 17	Arhgef17
0	0	0	0	0	0	2	2	Q80U56	Q80U56	#DIV/0!	Late secretory pathway protein AVL9 homolog	Avl9
0	0	0	5859100	0	0	2	2	Q80U63	Q80U63	#DIV/0!	Mitofusin-2	Mfn2
0	929030	830070	851690	999330	4408200	3	1	Q80U78	Q80U78	3.55819	Pumilio homolog 1	Pum1
5569100	7286900	9772700	8050100	5493100	6052300	15	9	Q80UG2	Q80UG2	0.865958	Plexin-A4	Plxna4
0	6369700	3574900	7804900	4659400	0	4	4	Q80UG5	Q80UG5	1.25337	Septin-9	43352
7321200	9009500	10465000	7336100	9579700	12517000	7	7	Q80UM3;Q9DBB4	Q80UM3	1.09842	N-alpha-acetyltransferase 15, NatA auxiliary subunit	Naa15
5527700	3580800	4673400	4993300	4623000	3959000	4	4	Q80UM7	Q80UM7	0.985009	Mannosyl-oligosaccharide glucosidase	Mogs
12200000	11862000	12238000	18487000	11465000	9016200	6	5	Q80UU9	Q80UU9	1.0735	Membrane-associated progesterone receptor component 2	Pgrmc2
0	0	1198000	1763300	2319500	2595600	1	1	Q80UW2	Q80UW2	5.57462	F-box only protein 2	Fbxo2
2458300	0	0	0	0	1751800	1	1	Q80UW8	Q80UW8	0.712606	DNA-directed RNA polymerases I, II, and III subunit RPABC1	Polr2e
1311200	3929200	3191100	1033200	2765200	10141000	6	6	Q80VC9	Q80VC9	1.65325	Calmodulin-regulated spectrin-associated protein 3	Camsap3
2765600	2862000	2483100	4291300	3027900	3451600	2	2	Q80VD1	Q80VD1	1.32797	Protein FAM98B	Fam98b
0	1836300	1708500	969120	0	0	2	2	Q80VP1	Q80VP1	0.273392	Epsin-1	Epn1
516350	677430	582400	319940	443170	526650	1	1	Q80W54	Q80W54	0.726143	CAAX prenyl protease 1 homolog	Zmpste24
3059700	2511700	0	0	0	0	2	2	Q80WE4	Q80WE4	0	Kinesin-like protein KIF20B	Kif20b
2345300	1937800	0	0	0	0	1	1	Q80WG5	Q80WG5	0	Volume-regulated anion channel subunit LRRC8A	Lrrc8a
1133600	6626800	6848500	5378800	4867600	5410800	2	2	Q80WJ6	Q80WJ6	1.07176	Multidrug resistance-associated protein 9	Abcc12
5714300	10300000	12743000	6274300	6642600	14730000	6	6	Q80WJ7	Q80WJ7	0.961387	Protein LYRIC	Mtdh
0	0	947140	0	0	589270	2	2	Q80WQ2	Q80WQ2	0.622157	Protein VAC14 homolog	Vac14
0	1235200	1013000	1084600	1432900	0	2	2	Q80X41	Q80X41	1.11978	Serine/threonine-protein kinase VRK1	Vrk1
3300800	6705800	8433400	5522700	5778400	11063000	11	11	Q80X50	Q80X50	1.2128	Ubiquitin-associated protein 2-like	Ubap2l
0	3846200	2187900	4028000	0	0	2	2	Q80X71	Q80X71	0.667539	Transmembrane protein 106B	Tmem106b
0	1155100	1370900	3881600	3006800	1158300	2	2	Q80X85	Q80X85	3.18555	28S ribosomal protein S7, mitochondrial	Mrps7
0	539920	0	1885500	0	0	2	1	Q80X90	Q80X90	3.49218	Filamin-B	Flnb
0	0	0	0	1900400	2689300	3	2	Q80XI3	Q80XI3	#DIV/0!	Eukaryotic translation initiation factor 4 gamma 3	Eif4g3
16914000	14469000	14150000	20868000	19761000	17086000	5	5	Q80XI4;O70172	Q80XI4;O70172	1.26754	Phosphatidylinositol 5-phosphate 4-kinase type-2 beta;Phosphatidylinositol 5-phosphate 4-kinase type-2 alpha	Pip4k2b;Pip4k2a
147100000	136730000	118410000	125370000	146490000	66667000	16	16	Q80XN0	Q80XN0	0.841605	D-beta-hydroxybutyrate dehydrogenase, mitochondrial	Bdh1
0	2878400	2324000	3357600	2035500	0	2	2	Q80XR2	Q80XR2	1.03666	Calcium-transporting ATPase type 2C member 1	Atp2c1
0	1263900	2551400	2592200	4841500	19868000	6	6	Q80XU3	Q80XU3	7.15585	Nuclear ubiquitous casein and cyclin-dependent kinase substrate 1	Nucks1
5502900	5472100	8577000	6492000	5214500	5433700	3	3	Q80Y14	Q80Y14	0.876647	Glutaredoxin-related protein 5, mitochondrial	Glrx5
1766300	1497500	1233800	1407200	1561800	0	2	2	Q80Y17	Q80Y17	0.66013	Lethal(2) giant larvae protein homolog 1	Llgl1
8466700	11822000	10740000	36937000	0	10677000	2	2	Q80YA9;Q8BMA3	Q80YA9;Q8BMA3	1.53451	Connector enhancer of kinase suppressor of ras 2;Connector enhancer of kinase suppressor of ras 3	Cnksr2;Cnksr3
721370	918410	1514100	0	912500	835990	1	1	Q80YD1	Q80YD1	0.554393	ATP-dependent RNA helicase SUPV3L1, mitochondrial	Supv3l1
0	581000	633020	670070	525640	537970	2	2	Q80YF9	Q80YF9	1.42805	Rho GTPase-activating protein 33	Arhgap33
0	0	0	0	377280	248210	2	2	Q80YQ2	Q80YQ2	#DIV/0!	Mediator of RNA polymerase II transcription subunit 23	Med23
0	3955400	3826700	3950900	2648800	3070900	3	3	Q80YS6	Q80YS6	1.24267	Actin filament-associated protein 1	Afap1
13523000	14518000	15858000	10285000	14759000	11489000	2	2	Q80YT7	Q80YT7	0.832206	Myomegalin	Pde4dip
0	0	3287700	0	0	3681800	4	4	Q80YX1	Q80YX1	1.11987	Tenascin	Tnc
36682000	57483000	40785000	54783000	54287000	29160000	7	7	Q80Z24	Q80Z24	1.02431	Neuronal growth regulator 1	Negr1
0	2071300	3743400	923580	1905500	1648700	2	1	Q80ZJ1	Q80ZJ1	0.770079	Ras-related protein Rap-2a	Rap2a
401010	0	0	0	0	0	1	1	Q80ZM7	Q80ZM7	0	Transcription initiation factor IIA subunit 2	Gtf2a2
0	6269000	5123300	6574700	5528400	7266700	5	5	Q810A7	Q810A7	1.70025	ATP-dependent RNA helicase DDX42	Ddx42
11966000	12217000	14237000	16093000	13272000	14261000	12	12	Q810B6	Q810B6	1.1355	Rabankyrin-5	Ankfy1
7655500	7262900	6984800	6244600	7213800	9649600	5	5	Q810U3	Q810U3	1.05501	Neurofascin	Nfasc
15839000	12494000	11173000	10593000	8964900	15723000	9	9	Q810U4	Q810U4	0.893052	Neuronal cell adhesion molecule	Nrcam
3820500	7209700	6445900	7730100	7059100	739070	2	2	Q810U5	Q810U5	0.888543	Coiled-coil domain-containing protein 50	Ccdc50
5717000	3761100	5435500	4590900	4189400	5351700	2	2	Q811Q9;P49586	Q811Q9;P49586	0.947591	Choline-phosphate cytidylyltransferase B;Choline-phosphate cytidylyltransferase A	Pcyt1b;Pcyt1a
7715100	9444600	9799100	8840000	9013800	9728100	11	9	Q812A2	Q812A2	1.02311	SLIT-ROBO Rho GTPase-activating protein 3	Srgap3
0	1192900	0	0	976690	0	1	1	Q8BFQ6	Q8BFQ6	0.818753	Disrupted in renal carcinoma protein 2 homolog	Dirc2
2301700	3327300	2786500	2138700	3043000	4895100	2	2	Q8BFQ8	Q8BFQ8	1.19741	Parkinson disease 7 domain-containing protein 1	Pddc1
6985300	11019000	11356000	12994000	8254300	13068000	7	7	Q8BFR4	Q8BFR4	1.1688	N-acetylglucosamine-6-sulfatase	Gns
92088000	75940000	81172000	115840000	94855000	45633000	15	15	Q8BFR5	Q8BFR5	1.0286	Elongation factor Tu, mitochondrial	Tufm
2539600	2799400	2907100	2416100	2821100	5497300	2	2	Q8BFU3	Q8BFU3	1.30177	RING finger protein 214	Rnf214
2593400	3352600	2604900	3886700	2734400	2205200	6	3	Q8BFY9	Q8BFY9	1.03221	Transportin-1	Tnpo1
1395400	3619500	5085600	1146600	2570900	2268300	2	2	Q8BFZ2	Q8BFZ2	0.592624	Lipid phosphate phosphatase-related protein type 1	Lppr1
1428200000	0	0	1037300000	1534700000	1206800000	9	1	Q8BFZ3	Q8BFZ3	2.64585	Beta-actin-like protein 2	Actbl2
36580000	42549000	35959000	35918000	45205000	27970000	11	11	Q8BFZ9;Q91X78	Q8BFZ9	0.947909	Erlin-2	Erlin2
151520000	191490000	152660000	196150000	198780000	183060000	21	21	Q8BG05	Q8BG05	1.16608	Heterogeneous nuclear ribonucleoprotein A3	Hnrnpa3
19438000	18610000	18664000	15991000	19955000	22464000	8	8	Q8BG32	Q8BG32	1.02994	26S proteasome non-ATPase regulatory subunit 11	Psmd11
10799000	11795000	10438000	12546000	11739000	8905500	6	6	Q8BG51;Q8JZN7	Q8BG51	1.0048	Mitochondrial Rho GTPase 1	Rhot1
0	6494400	5977700	7123100	7712500	8507600	3	3	Q8BG81	Q8BG81	1.87163	Polymerase delta-interacting protein 3	Poldip3
1681900	1825300	1334500	1934500	1925000	2301800	2	2	Q8BGC0	Q8BGC0	1.27255	HIV Tat-specific factor 1 homolog	Htatsf1
15484000	13259000	18568000	13621000	18150000	29775000	7	7	Q8BGD9	Q8BGD9	1.30088	Eukaryotic translation initiation factor 4B	Eif4b
5478700	8961600	8331200	11792000	7722600	6636500	5	5	Q8BGH2	Q8BGH2	1.14841	Sorting and assembly machinery component 50 homolog	Samm50
4892200	5380800	6323400	10125000	5612100	0	1	1	Q8BGK5	Q8BGK5	0.948224	Solute carrier family 35 member F1	Slc35f1
107390000	107540000	123410000	116020000	107110000	141800000	31	31	Q8BGQ7	Q8BGQ7	1.07859	Alanine--tRNA ligase, cytoplasmic	Aars
2220100	0	4235400	1352600	2473500	5912400	2	2	Q8BGT5	Q8BGT5	1.50856	Alanine aminotransferase 2	Gpt2
8618600	7307000	7688900	11449000	10641000	9408300	4	4	Q8BGT8;Q8K0S0	Q8BGT8	1.33385	Phytanoyl-CoA hydroxylase-interacting protein-like	Phyhipl
0	0	427560	2844600	0	0	1	1	Q8BGX0	Q8BGX0	6.6531	E3 ubiquitin-protein ligase TRIM23	Trim23
0	0	2767400	3523600	2600300	3137500	2	2	Q8BGX2	Q8BGX2	3.34661	Uncharacterized protein C19orf52 homolog
0	4087900	1386400	1328500	4288600	4541300	2	2	Q8BGZ4	Q8BGZ4	1.85565	Cell division cycle protein 23 homolog	Cdc23
0	0	0	0	0	306970	1	1	Q8BH15	Q8BH15	#DIV/0!	CCR4-NOT transcription complex subunit 10	Cnot10
0	7929600	7313500	5905400	7727900	4972500	3	3	Q8BH24	Q8BH24	1.2206	Transmembrane 9 superfamily member 4	Tm9sf4
0	1716400	0	0	1843900	0	1	1	Q8BH57	Q8BH57	1.07428	WD repeat-containing protein 48	Wdr48
0	3846800	3859200	2848100	5421000	6591400	3	3	Q8BH58	Q8BH58	1.92843	TIP41-like protein	Tiprl
91189000	135550000	119710000	147880000	149870000	89899000	26	22	Q8BH59	Q8BH59	1.11892	Calcium-binding mitochondrial carrier protein Aralar1	Slc25a12
3400000	2855100	2211200	2058500	2959700	1744200	4	3	Q8BH66;Q91YH5	Q8BH66	0.798743	Atlastin-1	Atl1
56442000	52419000	51667000	70638000	57665000	40120000	11	11	Q8BH95	Q8BH95	1.04918	Enoyl-CoA hydratase, mitochondrial	Echs1
2071500	0	0	0	0	0	2	1	Q8BHC1	Q8BHC1	0	Ras-related protein Rab-39B	Rab39b
25949000	30361000	29572000	31534000	26806000	16266000	6	6	Q8BHC4	Q8BHC4	0.868704	Dephospho-CoA kinase domain-containing protein	Dcakd
19321000	15452000	10131000	13892000	9747300	13803000	3	1	Q8BHD0	Q8BHD0	0.83383	Ras-related protein Rab-39A	Rab39a
7733000	5731400	8075100	6616100	6538800	11105000	6	6	Q8BHG1	Q8BHG1	1.1263	Nardilysin	Nrd1
104740000	125920000	130970000	127290000	96435000	120310000	30	30	Q8BHN3	Q8BHN3	0.951345	Neutral alpha-glucosidase AB	Ganab
0	1143500	0	0	726630	901380	1	1	Q8BHS8	Q8BHS8	1.42371	Syntabulin	Sybu
7754100	4889600	5238800	4241400	9374600	11364000	8	6	Q8BHZ0	Q8BHZ0	1.3969	Protein FAM49A	Fam49a
1022600	1110400	1015900	1002500	1183800	1706800	5	5	Q8BI72	Q8BI72	1.23634	CDKN2A-interacting protein	Cdkn2aip
0	717680	1434700	1362300	0	1420600	3	3	Q8BI84	Q8BI84	1.29294	Melanoma inhibitory activity protein 3	Mia3
2388000	2158100	1888200	3139400	2722100	5058300	4	4	Q8BIE6	Q8BIE6	1.69712	FERM domain-containing protein 4A	Frmd4a
8727700	5463100	7505500	6742100	6849100	5906200	6	6	Q8BIJ6	Q8BIJ6	0.898651	Isoleucine--tRNA ligase, mitochondrial	Iars2
0	1242100	992530	1577600	1456300	2800500	2	2	Q8BIQ5;Q8C7E9	Q8BIQ5;Q8C7E9	2.6109	Cleavage stimulation factor subunit 2;Cleavage stimulation factor subunit 2 tau variant	Cstf2;Cstf2t
3458800	4130700	4773100	5584700	5848800	9714900	8	8	Q8BIW1	Q8BIW1	1.71068	Protein prune homolog	Prune
5084700	10102000	6508100	13806000	7056600	9286800	7	7	Q8BJ71	Q8BJ71	1.38971	Nuclear pore complex protein Nup93	Nup93
9446200	7691600	10960000	11856000	10667000	15235000	5	5	Q8BJH1	Q8BJH1	1.34381	Zinc finger C2HC domain-containing protein 1A	Zc2hc1a
5355900	5934100	6294600	7056500	5718100	3147300	5	5	Q8BJS4	Q8BJS4	0.905446	SUN domain-containing protein 2	Sun2
19950000	19170000	25482000	21124000	23458000	41186000	9	9	Q8BJU0	Q8BJU0	1.32764	Small glutamine-rich tetratricopeptide repeat-containing protein alpha	Sgta
4503800	7174900	8488200	8366300	8809300	9518700	5	5	Q8BJW6	Q8BJW6	1.32367	Eukaryotic translation initiation factor 2A;Eukaryotic translation initiation factor 2A, N-terminally processed	Eif2a
8654000	6611700	6261100	5705900	7528300	8619200	6	6	Q8BJY1	Q8BJY1	1.01517	26S proteasome non-ATPase regulatory subunit 5	Psmd5
3217300	1673700	822510	1021500	1548000	1364000	3	3	Q8BK63	Q8BK63	0.688456	Casein kinase I isoform alpha	Csnk1a1
4122400	3760900	3483900	2655900	3800600	4307100	2	2	Q8BK64	Q8BK64	0.9469	Activator of 90 kDa heat shock protein ATPase homolog 1	Ahsa1
26540000	21320000	15284000	22103000	23591000	15752000	11	11	Q8BK67	Q8BK67	0.973109	Protein RCC2	Rcc2
0	1060800	1286900	2297400	1008900	0	1	1	Q8BK72	Q8BK72	1.40831	28S ribosomal protein S27, mitochondrial	Mrps27
104300000	105630000	117220000	100080000	106830000	129500000	31	31	Q8BKC5;Q8BIV3	Q8BKC5	1.02831	Importin-5	Ipo5
2404100	2647500	3053100	2830800	0	5730400	3	3	Q8BKG3	Q8BKG3	1.05633	Inactive tyrosine-protein kinase 7	Ptk7
2057000	0	1679500	3507300	2726500	6690000	2	2	Q8BKV1	Q8BKV1	3.4588	Glypican-2;Secreted glypican-2	Gpc2
6987400	7264200	8159800	8688900	9370500	6547400	4	4	Q8BKZ9	Q8BKZ9	1.09796	Pyruvate dehydrogenase protein X component, mitochondrial	Pdhx
4194300	4950200	4559400	8080800	5451500	3497200	5	5	Q8BL86	Q8BL86	1.24268	Metallo-beta-lactamase domain-containing protein 2	Mblac2
70569000	68218000	43491000	81676000	61746000	59168000	6	5	Q8BL97	Q8BL97	1.11143	Serine/arginine-rich splicing factor 7	Srsf7
16693000	20029000	22182000	29454000	25935000	21285000	8	8	Q8BLK3	Q8BLK3	1.30168	Limbic system-associated membrane protein	Lsamp
15636000	18048000	31263000	18364000	34331000	14185000	13	13	Q8BLN5	Q8BLN5	1.02976	Lanosterol synthase	Lss
8164100	15686000	10442000	12103000	13150000	14738000	2	2	Q8BLQ9	Q8BLQ9	1.16619	Cell adhesion molecule 2	Cadm2
9256300	4236000	5198100	4537200	5548500	6166200	4	4	Q8BMA6	Q8BMA6	0.869532	Signal recognition particle subunit SRP68	Srp68
18779000	40290000	35353000	55273000	42323000	26973000	12	12	Q8BMF4	Q8BMF4	1.31928	Dihydrolipoyllysine-residue acetyltransferase component of pyruvate dehydrogenase complex, mitochondrial	Dlat
17188000	51336000	40853000	59200000	37223000	42455000	19	19	Q8BMJ2	Q8BMJ2	1.26972	Leucine--tRNA ligase, cytoplasmic	Lars
53682000	51897000	57217000	80062000	59899000	40063000	24	24	Q8BMK4	Q8BMK4	1.10583	Cytoskeleton-associated protein 4	Ckap4
4644000	5365100	3377200	4025200	4031800	4088000	5	5	Q8BML9	Q8BML9	0.907271		Qars
3173400	1708800	1588800	1117000	1665800	4863500	2	2	Q8BMP6	Q8BMP6	1.18163	Golgi resident protein GCP60	Acbd3
0	0	0	1085200	0	0	1	1	Q8BMQ2	Q8BMQ2	#DIV/0!	General transcription factor 3C polypeptide 4	Gtf3c4
52370000	65616000	59779000	82493000	65535000	47804000	22	22	Q8BMS1	Q8BMS1	1.10163	Trifunctional enzyme subunit alpha, mitochondrial;Long-chain enoyl-CoA hydratase;Long chain 3-hydroxyacyl-CoA dehydrogenase	Hadha
0	2438700	0	4467900	1700000	1514000	1	1	Q8BNI4	Q8BNI4	3.15	Derlin-2	Derl2
9390600	6123000	7860400	5689100	7301100	7868800	4	4	Q8BNU0	Q8BNU0	0.892402	Armadillo repeat-containing protein 6	Armc6
10736000	13771000	20827000	23170000	21516000	17653000	9	9	Q8BP47	Q8BP47	1.3751	Asparagine--tRNA ligase, cytoplasmic	Nars
1489300	735270	2141000	0	1895400	2150900	2	2	Q8BP48	Q8BP48	0.926866	Methionine aminopeptidase 1	Metap1
65031000	50276000	53433000	38123000	46683000	69416000	8	8	Q8BP67	Q8BP67	0.913962	60S ribosomal protein L24	Rpl24
0	1756100	0	1613400	1700200	2457400	1	1	Q8BP71	Q8BP71	3.28626	RNA binding protein fox-1 homolog 2	Rbfox2
15039000	23659000	27856000	45361000	25635000	13186000	8	8	Q8BP92	Q8BP92	1.26487	Reticulocalbin-2	Rcn2
9948500	9325200	13136000	12477000	10504000	13670000	12	12	Q8BPN8;Q6PNC0	Q8BPN8	1.13087	DmX-like protein 2	Dmxl2
0	1895600	0	1800500	1560600	0	2	2	Q8BR63	Q8BR63	1.77311	Protein FAM177A1	Fam177a1
3732900	3645100	3522600	6619200	4240700	4511600	5	5	Q8BRF7	Q8BRF7	1.41015	Sec1 family domain-containing protein 1	Scfd1
27065000	32258000	35681000	27642000	31884000	38903000	22	16	Q8BRT1	Q8BRT1	1.03605	CLIP-associating protein 2	Clasp2
4060800	5667900	2958300	3633300	2446700	5670300	6	4	Q8BSS9	Q8BSS9	0.926169	Liprin-alpha-2	Ppfia2
593460	534400	478110	0	390940	767870	3	3	Q8BSY0	Q8BSY0	0.721564	Aspartyl/asparaginyl beta-hydroxylase	Asph
0	1478900	2268900	1727300	0	0	2	1	Q8BT60;Q1RLL3;Q9Z140;Q8BLR2;Q0VE82;Q9DC53;Q8JZW4	Q8BT60;Q1RLL3;Q9Z140;Q8BLR2;Q0VE82;Q9DC53;Q8JZW4	0.460884	Copine-3;Copine-9;Copine-6;Copine-4;Copine-7;Copine-8;Copine-5	Cpne3;Cpne9;Cpne6;Cpne4;Cpne7;Cpne8;Cpne5
7923200	6665400	6784100	7168600	8134200	8913100	5	5	Q8BTI8	Q8BTI8	1.13303	Serine/arginine repetitive matrix protein 2	Srrm2
36464000	35165000	43649000	41229000	37627000	29428000	30	29	Q8BTM8;Q8VHX6	Q8BTM8	0.939329	Filamin-A	Flna
6040200	6467600	4513200	5818100	5347600	5423300	3	3	Q8BTV1	Q8BTV1	0.97462	Tumor suppressor candidate 3	Tusc3
0	1541500	1155300	1866300	0	2604800	2	2	Q8BTV2	Q8BTV2	1.65793	Cleavage and polyadenylation specificity factor subunit 7	Cpsf7
26971000	25659000	28614000	30043000	30493000	15716000	8	8	Q8BTX9	Q8BTX9	0.938555	Inactive hydroxysteroid dehydrogenase-like protein 1	Hsdl1
0	0	0	0	1225100	0	1	1	Q8BTZ4	Q8BTZ4	#DIV/0!	Anaphase-promoting complex subunit 5	Anapc5
2694400	2924900	3559400	4226500	3379300	2904400	2	2	Q8BU14	Q8BU14	1.14506	Translocation protein SEC62	Sec62
27978000	31634000	36909000	33378000	24215000	34331000	19	19	Q8BU30	Q8BU30	0.952373	Isoleucine--tRNA ligase, cytoplasmic	Iars
0	2488100	2555900	4047500	2148500	0	2	2	Q8BUK6	Q8BUK6	1.22839	Protein Hook homolog 3	Hook3
13657000	10655000	13856000	5871200	17095000	28203000	8	8	Q8BUV3	Q8BUV3	1.34063	Gephyrin;Molybdopterin adenylyltransferase;Molybdopterin molybdenumtransferase	Gphn
35203000	33287000	30826000	36025000	40048000	38537000	11	11	Q8BVE3	Q8BVE3	1.15399	V-type proton ATPase subunit H	Atp6v1h
0	1716700	1178600	1155000	1483400	0	2	2	Q8BVE8	Q8BVE8	0.91127	Histone-lysine N-methyltransferase NSD2	Whsc1
14168000	19330000	15329000	11030000	15085000	17501000	7	7	Q8BVI4	Q8BVI4	0.893276	Dihydropteridine reductase	Qdpr
824040	0	309900	0	351850	444370	2	2	Q8BVI5	Q8BVI5	0.702171	Syntaxin-16	Stx16
6059900	4766800	6611200	12707000	5032300	6945300	3	3	Q8BVQ5	Q8BVQ5	1.41557	Protein phosphatase methylesterase 1	Ppme1
0	0	0	2211800	845540	0	2	2	Q8BVY0	Q8BVY0	#DIV/0!	Ribosomal L1 domain-containing protein 1	Rsl1d1
33345000	35171000	34162000	39189000	42428000	27348000	12	12	Q8BWF0	Q8BWF0	1.06123	Succinate-semialdehyde dehydrogenase, mitochondrial	Aldh5a1
3283500	0	2734800	3442400	0	4900700	2	2	Q8BWG8	Q8BWG8	1.38629	Beta-arrestin-1	Arrb1
0	1161500	1042500	1076500	839080	827140	2	2	Q8BWM0	Q8BWM0	1.24443	Prostaglandin E synthase 2;Prostaglandin E synthase 2 truncated form	Ptges2
7715700	22443000	38109000	27835000	22742000	18844000	13	13	Q8BWT1	Q8BWT1	1.01689	3-ketoacyl-CoA thiolase, mitochondrial	Acaa2
0	0	0	0	0	1805800	3	3	Q8BWU5	Q8BWU5	#DIV/0!	Probable tRNA N6-adenosine threonylcarbamoyltransferase	Osgep
8521700	7713900	4968600	4493300	5281100	8998500	3	3	Q8BWY3	Q8BWY3	0.885339	Eukaryotic peptide chain release factor subunit 1	Etf1
0	1232900	1082000	1424800	1096500	2350000	2	2	Q8BWZ3	Q8BWZ3	2.10432	N-alpha-acetyltransferase 25, NatB auxiliary subunit	Naa25
0	8602300	7321700	5911900	7321400	6165100	2	2	Q8BX10	Q8BX10	1.21819	Serine/threonine-protein phosphatase PGAM5, mitochondrial	Pgam5
0	586480000	0	0	0	0	2	2	Q8BX17	Q8BX17	0	Gem-associated protein 5	Gemin5
0	623020	885510	1461500	0	0	1	1	Q8BXA5	Q8BXA5	0.968824	Cleft lip and palate transmembrane protein 1-like protein	Clptm1l
0	1659000	3082200	1731100	1861000	2272400	6	3	Q8BXK8	Q8BXK8	1.23692	Arf-GAP with GTPase, ANK repeat and PH domain-containing protein 1	Agap1
5577100	4580200	1570300	4649700	4605600	3696600	3	3	Q8BXV2	Q8BXV2	1.10439	BRI3-binding protein	Bri3bp
0	0	3330400	0	0	0	2	2	Q8BXZ1	Q8BXZ1	0	Protein disulfide-isomerase TMX3	Tmx3
0	5533800	8567900	7852700	7716600	6056900	7	7	Q8BY87	Q8BY87	1.53359	Ubiquitin carboxyl-terminal hydrolase 47	Usp47
6707500	6553300	8343100	5684000	7563500	8789500	8	8	Q8BYA0	Q8BYA0	1.02005	Tubulin-specific chaperone D	Tbcd
0	1531900	887030	1972800	1742200	0	2	2	Q8BYI8	Q8BYI8	1.5358	Uncharacterized protein KIAA1467	Kiaa1467
2347000	1982300	0	0	0	2442300	3	2	Q8BYM5	Q8BYM5	0.564133	Neuroligin-3	Nlgn3
8860900	7055000	5460900	7668400	6180000	5254300	4	4	Q8BYN5	Q8BYN5	0.893618	FSD1-like protein	Fsd1l
0	5099100	3296800	0	4955200	7759600	2	2	Q8BZ60	Q8BZ60	1.51441	Stonin-2	Ston2
0	10396000	10704000	8054400	9217100	12267000	19	11	Q8BZ98	Q8BZ98	1.39993	Dynamin-3	Dnm3
2833700	3185000	4213300	4564300	3144800	3901700	3	3	Q8BZH4	Q8BZH4	1.13475	Pogo transposable element with ZNF domain	Pogz
641200	585760	1093200	0	1497100	823630	2	2	Q8C050	Q8C050	1.00025	Ribosomal protein S6 kinase alpha-5	Rps6ka5
6729300	6353400	9243600	7294000	6599700	8250000	5	5	Q8C052	Q8C052	0.991821	Microtubule-associated protein 1S;MAP1S heavy chain;MAP1S light chain	Map1s
0	0	0	0	1952300	2188500	2	2	Q8C078	Q8C078	#DIV/0!	Calcium/calmodulin-dependent protein kinase kinase 2	Camkk2
2108600	2481900	2387700	2013200	2899000	3703600	2	2	Q8C079;Q8C9H6	Q8C079;Q8C9H6	1.23467	Striatin-interacting protein 1;Striatin-interacting proteins 2	Strip1;Strip2
3850200	3273100	2259800	4240800	4306500	5675500	5	5	Q8C0C7	Q8C0C7	1.51579	Phenylalanine--tRNA ligase alpha subunit	Farsa
0	0	3805200	2347600	3251600	4673300	3	3	Q8C0D9	Q8C0D9	2.6996	Centrosomal protein of 68 kDa	Cep68
6371900	10493000	4470800	10859000	17668000	6889200	6	6	Q8C0E2	Q8C0E2	1.65995	Vacuolar protein sorting-associated protein 26B	Vps26b
6456000	5245100	5718200	5641900	5925300	4413800	4	4	Q8C0I1	Q8C0I1	0.917431	Alkyldihydroxyacetonephosphate synthase, peroxisomal	Agps
4875900	7567300	4271700	12091000	7542800	5039800	5	5	Q8C0L0	Q8C0L0	1.47614	Thioredoxin-related transmembrane protein 4	Tmx4
8572300	6699200	8812600	7280700	10921000	10514000	6	6	Q8C0M9	Q8C0M9	1.19231	Isoaspartyl peptidase/L-asparaginase;Isoaspartyl peptidase/L-asparaginase alpha chain;Isoaspartyl peptidase/L-asparaginase beta chain	Asrgl1
4407200	5408300	4090500	4808700	4065400	3454400	4	4	Q8C163	Q8C163	0.88656	Nuclease EXOG, mitochondrial	Exog
8905500	13345000	11958000	11093000	15281000	18660000	11	11	Q8C1A5	Q8C1A5	1.31646	Thimet oligopeptidase	Thop1
23021000	27306000	28585000	40960000	32297000	26021000	9	7	Q8C1B7;Q8CHH9	Q8C1B7	1.25808	Septin-11	43354
3473500	5113200	6311200	6680400	5265900	13454000	4	4	Q8C1M2	Q8C1M2	1.70496	Zinc finger protein 428	Znf428
339280	0	0	0	0	0	1	1	Q8C2E7	Q8C2E7	0	WASH complex subunit strumpellin	Kiaa0196
30508000	29776000	26154000	30229000	32668000	36550000	8	8	Q8C2Q3	Q8C2Q3	1.1505	RNA-binding protein 14	Rbm14
0	0	1821300	0	1824400	2176100	1	1	Q8C3F2	Q8C3F2	2.19651	Constitutive coactivator of PPAR-gamma-like protein 2	Fam120c
1919400	1560700	2226500	2702300	1557600	2246800	3	3	Q8C3W1	Q8C3W1	1.14021	Uncharacterized protein C1orf198 homolog
314580	0	0	0	0	0	1	1	Q8C3X8	Q8C3X8	0	Lipase maturation factor 2	Lmf2
0	2025000	1400900	3850000	2559700	0	2	2	Q8C522	Q8C522	1.87095	Endonuclease domain-containing 1 protein	Endod1
5722400	4593000	3950100	3293500	4772000	5035400	4	4	Q8C570	Q8C570	0.918362	mRNA export factor	Rae1
0	0	0	1273100	1525100	2015700	1	1	Q8C5L3	Q8C5L3	#DIV/0!	CCR4-NOT transcription complex subunit 2	Cnot2
0	2083700	1929800	1750000	2113300	2234600	3	3	Q8C754	Q8C754	1.51935	Vacuolar protein sorting-associated protein 52 homolog	Vps52
4375000	5964800	3740700	5200400	6623400	4340200	3	3	Q8C7K6	Q8C7K6	1.14797	Prenylcysteine oxidase-like	Pcyox1l
0	0	0	0	0	2239200	1	1	Q8C7M3	Q8C7M3	#DIV/0!	E3 ubiquitin-protein ligase TRIM9	Trim9
3008600	1276100	3003500	5364600	0	5470100	4	4	Q8C7R4	Q8C7R4	1.48661	Ubiquitin-like modifier-activating enzyme 6	Uba6
15802000	36649000	24704000	31294000	26314000	22341000	15	15	Q8C7X2	Q8C7X2	1.03621	ER membrane protein complex subunit 1	Emc1
45848000	45671000	42877000	33759000	52277000	52342000	15	15	Q8C854	Q8C854	1.02963	Myelin expression factor 2	Myef2
0	1518700	2164300	2109600	3357400	4090500	3	3	Q8C878	Q8C878	2.59503	NEDD8-activating enzyme E1 catalytic subunit	Uba3
91303000	86589000	114650000	107030000	108180000	25707000	48	43	Q8C8R3	Q8C8R3	0.82353	Ankyrin-2	Ank2
11078000	10326000	10130000	12307000	10704000	18069000	10	10	Q8CAA7	Q8CAA7	1.30272	Glucose 1,6-bisphosphate synthase	Pgm2l1
1966300	1460300	2484200	2044100	0	2198500	2	2	Q8CAE9	Q8CAE9	0.717771	Podocalyxin-like protein 2	Podxl2
174120000	188900000	190320000	179240000	175340000	145810000	42	42	Q8CAQ8	Q8CAQ8	0.904308	MICOS complex subunit Mic60	Immt
174190000	163270000	122190000	72671000	183070000	184990000	18	18	Q8CAY6	Q8CAY6	0.95884	Acetyl-CoA acetyltransferase, cytosolic	Acat2
1410100	1761100	2272500	1359400	1917100	2095800	4	4	Q8CBE3	Q8CBE3	0.986884	WD repeat-containing protein 37	Wdr37
3456300	3537000	5412700	5038800	3468200	5016200	4	4	Q8CBW3	Q8CBW3	1.09005	Abl interactor 1	Abi1
11598000	12266000	10094000	13653000	11284000	11928000	8	8	Q8CBY8	Q8CBY8	1.08561	Dynactin subunit 4	Dctn4
0	3540600	3911400	3152800	3569800	5066600	6	6	Q8CCB4	Q8CCB4	1.58202	Vacuolar protein sorting-associated protein 53 homolog	Vps53
642190	567360	991170	0	1102200	1798400	4	4	Q8CCJ4	Q8CCJ4	1.31802	APC membrane recruitment protein 2	Amer2
75324000	81540000	63253000	109290000	80405000	72059000	16	14	Q8CCK0	Q8CCK0	1.18916	Core histone macro-H2A.2	H2afy2
0	0	0	0	0	2697600	1	1	Q8CCS6	Q8CCS6	#DIV/0!	Polyadenylate-binding protein 2	Pabpn1
0	3539600	4846400	5482400	3140700	5604500	3	3	Q8CDG3	Q8CDG3	1.69659	Deubiquitinating protein VCIP135	Vcpip1
30048000	23985000	22735000	18964000	24243000	34141000	7	7	Q8CDN6	Q8CDN6	1.00756	Thioredoxin-like protein 1	Txnl1
0	483290	410790	480510	0	0	2	2	Q8CFE4	Q8CFE4	0.537435	SCY1-like protein 2	Scyl2
3204100	4278600	4469600	7520500	1943400	4764400	8	6	Q8CFI0	Q8CFI0	1.19042	E3 ubiquitin-protein ligase NEDD4-like	Nedd4l
4026700	3186200	0	3164900	3179900	3823500	6	6	Q8CFI7	Q8CFI7	1.40974	DNA-directed RNA polymerase II subunit RPB2	Polr2b
1335900	1465000	1275800	0	1794400	1267200	4	4	Q8CG48	Q8CG48	0.751	Structural maintenance of chromosomes protein 2	Smc2
0	0	0	0	0	1988200	1	1	Q8CG72	Q8CG72	#DIV/0!	Poly(ADP-ribose) glycohydrolase ARH3	Adprhl2
3344700	4875500	2410500	2005000	4751800	4592900	3	3	Q8CG76	Q8CG76	1.06763	Aflatoxin B1 aldehyde reductase member 2	Akr7a2
77118000	81938000	95838000	82250000	76891000	113480000	31	31	Q8CGC7	Q8CGC7	1.06955	Bifunctional glutamate/proline--tRNA ligase;Glutamate--tRNA ligase;Proline--tRNA ligase	Eprs
26081000	20502000	18131000	12650000	17533000	20653000	9	9	Q8CGF6	Q8CGF6	0.785549	WD repeat-containing protein 47	Wdr47
9470300	7270200	10083000	9204400	6549600	8019900	6	6	Q8CGF7	Q8CGF7	0.886309	Transcription elongation regulator 1	Tcerg1
21285000	23945000	32016000	28539000	24525000	18663000	17	17	Q8CGK3	Q8CGK3	0.928553	Lon protease homolog, mitochondrial	Lonp1
18722000	26209000	14687000	20767000	21739000	28809000	16	2	Q9D2U9;Q8CGP0	Q9D2U9;Q8CGP0	1.1962	Histone H2B type 3-A;Histone H2B type 3-B	Hist3h2ba;Hist3h2bb
2170500	3788000	6210700	4817600	5423500	6119600	12	2	Q8CGP5	Q8CGP5	1.34444	Histone H2A type 1-F	Hist1h2af
9279800	7940100	13146000	12706000	10229000	17625000	9	9	Q8CGY8	Q8CGY8	1.33571	UDP-N-acetylglucosamine--peptide N-acetylglucosaminyltransferase 110 kDa subunit	Ogt
1561000	1484100	2427400	1639700	1809700	2732700	3	3	Q8CH09	Q8CH09	1.12967	SURP and G-patch domain-containing protein 2	Sugp2
0	0	1551100	2370000	1291900	3124500	3	3	Q8CH18	Q8CH18	4.37522	Cell division cycle and apoptosis regulator protein 1	Ccar1
509830	428650	732050	356870	397600	544190	2	2	Q8CH25	Q8CH25	0.777394	SAFB-like transcription modulator	Sltm
0	1759000	1360300	0	2845700	2611700	2	2	Q8CH72	Q8CH72	1.74956	E3 ubiquitin-protein ligase TRIM32	Trim32
0	2563900	3106100	0	3011400	3777200	4	4	Q8CH77	Q8CH77	1.19728	Neuron navigator 1	Nav1
17022000	23721000	26245000	25563000	22225000	40124000	14	14	Q8CHC4	Q8CHC4	1.31235	Synaptojanin-1	Synj1
0	1536000	1677200	1669000	1424100	1965100	1	1	Q8CHG7	Q8CHG7	1.57419	Rap guanine nucleotide exchange factor 2	Rapgef2
0	0	0	0	0	1234200	1	1	Q8CHP8	Q8CHP8	#DIV/0!	Phosphoglycolate phosphatase	Pgp
6540500	4785700	6429900	7477100	5097700	4326600	3	3	Q8CHT0	Q8CHT0	0.951864	Delta-1-pyrroline-5-carboxylate dehydrogenase, mitochondrial	Aldh4a1
0	0	0	611060	0	0	1	1	Q8CHT1	Q8CHT1	#DIV/0!	Ephexin-1	Ngef
2147800	1960800	1820100	1438900	2247200	4018400	3	3	Q8CHU3	Q8CHU3	1.29953	Epsin-2	Epn2
1202400	1087400	1000200	1098400	1190000	1763800	2	2	Q8CI51	Q8CI51	1.23167	PDZ and LIM domain protein 5	Pdlim5
0	0	0	0	0	1780300	1	1	Q8CI71	Q8CI71	#DIV/0!	Coiled-coil domain-containing protein 132	Ccdc132
0	0	0	0	1113800	1567800	1	1	Q8CI75	Q8CI75	#DIV/0!	DIS3-like exonuclease 2	Dis3l2
108000000	97796000	102600000	109630000	85005000	106140000	32	30	Q8CI94;Q9WUB3	Q8CI94	0.975288	Glycogen phosphorylase, brain form	Pygb
68094000	54077000	71397000	67102000	58361000	98797000	34	34	Q8CIE6	Q8CIE6	1.15856	Coatomer subunit alpha;Xenin;Proxenin	Copa
5294000	5846900	4674400	5960000	6653200	8241800	5	5	Q8CIG8	Q8CIG8	1.31866	Protein arginine N-methyltransferase 5	Prmt5
9461800	21287000	17705000	19778000	20689000	14698000	14	6	Q8CIN4	Q8CIN4	1.13851	Serine/threonine-protein kinase PAK 2;PAK-2p27;PAK-2p34	Pak2
0	1220900	1003600	1372200	2031500	0	2	2	Q8CIQ7	Q8CIQ7	1.5301	Dedicator of cytokinesis protein 3	Dock3
123960000	148280000	169810000	83082000	148750000	252820000	1	1	Q8CIV8	Q8CIV8	1.09637	Tubulin-specific chaperone E	Tbce
8883900	7920400	9013000	16007000	8923600	10422000	4	4	Q8CJ40	Q8CJ40	1.36934	Rootletin	Crocc
0	0	0	0	0	1952500	1	1	Q8CJ67	Q8CJ67	#DIV/0!	Double-stranded RNA-binding protein Staufen homolog 2	Stau2
1369600	1468700	0	0	1284000	0	2	2	Q8CJG1;Q8CJG0;Q8CJF9	Q8CJG1;Q8CJG0;Q8CJF9	0.452383	Protein argonaute-1;Protein argonaute-2;Protein argonaute-3	Ago1;Ago2;Ago3
0	550100	0	1645200	0	0	2	2	Q8CJH3	Q8CJH3	2.99073	Plexin-B1	Plxnb1
100140000	91495000	94672000	83881000	129450000	141520000	15	15	Q8JZK9;P54869	Q8JZK9	1.23941	Hydroxymethylglutaryl-CoA synthase, cytoplasmic	Hmgcs1
5893500	6725300	6896600	8282100	6481800	5994400	4	4	Q8JZM4	Q8JZM4	1.06369	Delta and Notch-like epidermal growth factor-related receptor	Dner
16770000	21690000	18653000	25564000	19384000	10474000	9	9	Q8JZN5	Q8JZN5	0.970392	Acyl-CoA dehydrogenase family member 9, mitochondrial	Acad9
10611000	14215000	10450000	16105000	15053000	14928000	10	10	Q8JZP2	Q8JZP2	1.30644	Synapsin-3	Syn3
10260000	11859000	13791000	12632000	12169000	7251900	8	8	Q8JZQ2	Q8JZQ2	0.89259	AFG3-like protein 2	Afg3l2
34252000	34902000	34633000	28772000	32365000	60886000	18	18	Q8JZQ9	Q8JZQ9	1.17571	Eukaryotic translation initiation factor 3 subunit B	Eif3b
20638000	23116000	21753000	14371000	21038000	16910000	7	7	Q8JZU2	Q8JZU2	0.798678	Tricarboxylate transport protein, mitochondrial	Slc25a1
0	811300	0	666310	1425300	840550	1	1	Q8JZX4	Q8JZX4	3.61415	Splicing factor 45	Rbm17
18833000	25849000	27922000	27275000	23483000	15963000	18	16	Q8K009	Q8K009	0.918971	Mitochondrial 10-formyltetrahydrofolate dehydrogenase	Aldh1l2
1472600	0	1556000	0	1511100	3754300	1	1	Q8K012	Q8K012	1.73856	Formin-binding protein 1-like	Fnbp1l
7804400	6630800	8866800	9586300	8464500	11663000	5	5	Q8K019	Q8K019	1.27516	Bcl-2-associated transcription factor 1	Bclaf1
18126000	20901000	22123000	23795000	18138000	13044000	5	5	Q8K021	Q8K021	0.899052	Secretory carrier-associated membrane protein 1	Scamp1
9292300	0	0	0	6983300	9737300	2	2	Q8K045	Q8K045	1.7994	Serine/threonine-protein kinase N3	Pkn3
10805000	11241000	15110000	15572000	13917000	9216300	7	7	Q8K0C4	Q8K0C4	1.0417	Lanosterol 14-alpha demethylase	Cyp51a1
0	2472700	0	0	0	0	2	2	Q8K0D5	Q8K0D5	0	Elongation factor G, mitochondrial	Gfm1
142090000	116040000	123720000	121240000	112190000	123420000	16	16	Q8K0T0	Q8K0T0	0.934529	Reticulon-1	Rtn1
0	2178000	2270800	2555200	3049500	1966400	4	4	Q8K0U4	Q8K0U4	1.70183	Heat shock 70 kDa protein 12A	Hspa12a
0	0	0	1276000	0	0	1	1	Q8K0V4	Q8K0V4	#DIV/0!	CCR4-NOT transcription complex subunit 3	Cnot3
827190	1663600	0	1484900	0	0	2	2	Q8K0Z7	Q8K0Z7	0.596156	Translational activator of cytochrome c oxidase 1	Taco1
49302000	45085000	45566000	48769000	45562000	82567000	19	19	Q8K1M6	Q8K1M6	1.26398	Dynamin-1-like protein	Dnm1l
1693500	1286000	1157400	1549400	1366000	1278100	2	2	Q8K209	Q8K209	1.01368	G-protein coupled receptor 56;GPR56 N-terminal fragment;GPR56 C-terminal fragment	Gpr56
6300100	11170000	11937000	6952000	9222100	15693000	9	8	Q8K212	Q8K212	1.08365	Phosphofurin acidic cluster sorting protein 1	Pacs1
0	718690	496920	746280	0	0	1	1	Q8K224	Q8K224	0.613914	N-acetyltransferase 10	Nat10
13055000	4347100	5630200	4584200	4104100	4067800	1	1	Q8K273	Q8K273	0.553835	Membrane magnesium transporter 1	Mmgt1
844610	389790	526520	369800	0	0	2	2	Q8K284	Q8K284	0.210004	General transcription factor 3C polypeptide 1	Gtf3c1
0	519440	334740	0	506500	0	2	2	Q8K297	Q8K297	0.592966	Procollagen galactosyltransferase 1	Colgalt1
164350000	200020000	170990000	178620000	179290000	137960000	24	24	Q8K2B3	Q8K2B3	0.926237	Succinate dehydrogenase [ubiquinone] flavoprotein subunit, mitochondrial	Sdha
0	973700	0	1458900	1191200	1352200	1	1	Q8K2C7	Q8K2C7	4.1104	Protein OS-9	Os9
8384200	12049000	10665000	14227000	11198000	9759000	6	6	Q8K2C9	Q8K2C9	1.13138	Very-long-chain (3R)-3-hydroxyacyl-CoA dehydratase 3	Hacd3
0	1644200	2360900	2629100	2018100	2263400	3	3	Q8K2F0	Q8K2F0	1.72545	Bromodomain-containing protein 3	Brd3
6241900	0	5522300	4811100	5085000	8384700	2	2	Q8K2K6	Q8K2K6	1.55393	Arf-GAP domain and FG repeat-containing protein 1	Agfg1
5606400	6498400	5695400	4451800	7407600	7495800	4	4	Q8K2Q7	Q8K2Q7	1.08736	BRO1 domain-containing protein BROX	Brox
7792700	10189000	11600000	12922000	10943000	12796000	7	7	Q8K2Q9	Q8K2Q9	1.23931	Shootin-1	Kiaa1598
7822000	7199400	12191000	7764700	9222700	7257900	4	4	Q8K2T1	Q8K2T1	0.890965	NmrA-like family domain-containing protein 1	Nmral1
0	0	609610	367900	353340	960910	1	1	Q8K2V1	Q8K2V1	2.75939	Serine/threonine-protein phosphatase 4 regulatory subunit 1	Ppp4r1
0	504620	576890	0	482890	0	2	2	Q8K2Z4	Q8K2Z4	0.446496	Condensin complex subunit 1	Ncapd2
231200000	211870000	211540000	187530000	220240000	466110000	31	31	Q8K310	Q8K310	1.33496	Matrin-3	Matr3
0	0	0	0	0	1018600	1	1	Q8K327	Q8K327	#DIV/0!	Chromosome alignment-maintaining phosphoprotein 1	Champ1
21592000	26029000	24517000	18625000	20557000	22345000	7	7	Q8K341	Q8K341	0.852907	Alpha-tubulin N-acetyltransferase 1	Atat1
0	1133000	1989600	1671400	0	0	2	2	Q8K3C3	Q8K3C3	0.535259	Protein LZIC	Lzic
12537000	13089000	11069000	11945000	15737000	18788000	6	6	Q8K3H0	Q8K3H0	1.26639	DCC-interacting protein 13-alpha	Appl1
8889800	9963400	9711900	9083900	9267900	7386100	5	5	Q8K3J1	Q8K3J1	0.901026	NADH dehydrogenase [ubiquinone] iron-sulfur protein 8, mitochondrial	Ndufs8
4710000	3732100	3246100	3199200	4220300	7881100	4	4	Q8K3X4	Q8K3X4	1.30906	Interferon regulatory factor 2-binding protein-like	Irf2bpl
0	1681500	0	0	0	0	2	2	Q8K400	Q8K400	0	Syntaxin-binding protein 5	Stxbp5
0	12817000	20482000	6654900	6155000	2381100	12	12	Q8K411	Q8K411	0.4562	Presequence protease, mitochondrial	Pitrm1
9889000	8264100	6358900	7704100	8086500	12872000	5	4	Q8K4B0;Q924K8	Q8K4B0	1.16933	Metastasis-associated protein MTA1	Mta1
0	2433400	2217000	3404000	1769100	3884500	3	3	Q8K4G5	Q8K4G5	1.9477	Actin-binding LIM protein 1	Ablim1
0	0	0	2138100	0	0	1	1	Q8K4R4	Q8K4R4	#DIV/0!	Cytoplasmic phosphatidylinositol transfer protein 1	Pitpnc1
11042000	13363000	10318000	18430000	13352000	16148000	5	5	Q8K4Z3	Q8K4Z3	1.38035	NAD(P)H-hydrate epimerase	Apoa1bp
13328000	14656000	16759000	12498000	11742000	26123000	9	9	Q8K4Z5	Q8K4Z5	1.12561	Splicing factor 3A subunit 1	Sf3a1
0	1740600	1847700	0	1416600	1474700	2	2	Q8K596	Q8K596	0.805758		Slc8a2
831890	809720	900400	1062700	806400	817150	2	2	Q8QZS1	Q8QZS1	1.05674	3-hydroxyisobutyryl-CoA hydrolase, mitochondrial	Hibch
344810000	361120000	326430000	464530000	404110000	258630000	25	25	Q8QZT1	Q8QZT1	1.09193	Acetyl-CoA acetyltransferase, mitochondrial	Acat1
13666000	12714000	8319600	17631000	17055000	22599000	7	7	Q8QZY1	Q8QZY1	1.65088	Eukaryotic translation initiation factor 3 subunit L	Eif3l
0	0	241510	614450	0	0	2	2	Q8QZZ7	Q8QZZ7	2.5442	EKC/KEOPS complex subunit Tprkb	Tprkb
34490000	35449000	37519000	29890000	36399000	46222000	12	12	Q8R001	Q8R001	1.04702	Microtubule-associated protein RP/EB family member 2	Mapre2
6426900	0	9816000	5134000	6509900	0	2	2	Q8R010	Q8R010	0.716861	Aminoacyl tRNA synthase complex-interacting multifunctional protein 2	Aimp2
19308000	10412000	0	0	6632500	13568000	5	5	Q8R016	Q8R016	0.679694	Bleomycin hydrolase	Blmh
10768000	9270900	8037200	6650400	10403000	17320000	6	6	Q8R050;Q149F3	Q8R050;Q149F3	1.22429	Eukaryotic peptide chain release factor GTP-binding subunit ERF3A;Eukaryotic peptide chain release factor GTP-binding subunit ERF3B	Gspt1;Gspt2
307290000	242990000	234230000	237700000	320970000	323570000	27	27	Q8R081	Q8R081	1.12457	Heterogeneous nuclear ribonucleoprotein L	Hnrnpl
0	0	0	2585700	0	0	1	1	Q8R0F3	Q8R0F3	#DIV/0!	Sulfatase-modifying factor 1	Sumf1
0	2530700	0	0	0	1797600	2	2	Q8R0G9	Q8R0G9	0.710317	Nuclear pore complex protein Nup133	Nup133
3711800	3429200	3822500	5044600	3812000	4578600	3	3	Q8R0H9;Q6P5E6;Q8BMI3	Q8R0H9	1.22545	ADP-ribosylation factor-binding protein GGA1	Gga1
812670	1137600	0	0	1101700	1715500	2	2	Q8R0S2;Q3TES0;Q5DU25	Q8R0S2;Q3TES0;Q5DU25	1.44452	IQ motif and SEC7 domain-containing protein 1;IQ motif and SEC7 domain-containing protein 3;IQ motif and SEC7 domain-containing protein 2	Iqsec1;Iqsec3;Iqsec2
12225000	6861900	4830000	6977000	6997100	7113400	2	2	Q8R0W0	Q8R0W0	0.881699	Epiplakin	Eppk1
4263700	4627800	3513000	3946900	5133700	1580500	3	3	Q8R0X7	Q8R0X7	0.859454	Sphingosine-1-phosphate lyase 1	Sgpl1
76687000	112210000	74893000	116120000	113080000	109210000	32	30	Q8R0Y6	Q8R0Y6	1.28288	Cytosolic 10-formyltetrahydrofolate dehydrogenase	Aldh1l1
5179900	6696200	3281900	3104100	4097400	4303900	2	2	Q8R127	Q8R127	0.759032	Saccharopine dehydrogenase-like oxidoreductase	Sccpdh
2755100	2466400	3075200	2512900	2288000	3715400	2	2	Q8R146	Q8R146	1.02647	Acylamino-acid-releasing enzyme	Apeh
2417100	0	2559300	4174900	1802500	2213200	3	3	Q8R164	Q8R164	1.64589	Valacyclovir hydrolase	Bphl
12064000	10872000	11615000	10446000	11295000	13035000	2	2	Q8R191	Q8R191	1.00651	Synaptogyrin-3	Syngr3
0	6152800	7135300	8307200	8297200	7358200	9	9	Q8R1A4;Q8C147	Q8R1A4	1.80331	Dedicator of cytokinesis protein 7	Dock7
32475000	30512000	27814000	35479000	27127000	38339000	16	16	Q8R1B4	Q8R1B4	1.11172	Eukaryotic translation initiation factor 3 subunit C	Eif3c
4821400	5081600	5977000	11767000	7156700	4877000	2	2	Q8R1I1	Q8R1I1	1.49878	Cytochrome b-c1 complex subunit 9	Uqcr10
19397000	21448000	22406000	33867000	24969000	33961000	14	13	Q8R1Q8	Q8R1Q8	1.46712	Cytoplasmic dynein 1 light intermediate chain 1	Dync1li1
3942600	4997000	3038500	3431500	3686400	4338200	4	3	Q8R2R9	Q8R2R9	0.95642	AP-3 complex subunit mu-2	Ap3m2
5166500	5716100	4726700	4944900	5718700	3777700	3	3	Q8R2Y8	Q8R2Y8	0.925173	Peptidyl-tRNA hydrolase 2, mitochondrial	Ptrh2
19565000	20806000	11184000	20895000	24062000	30042000	5	5	Q8R326	Q8R326	1.45474	Paraspeckle component 1	Pspc1
0	0	0	1616800	0	1998500	1	1	Q8R3G1	Q8R3G1	#DIV/0!	Nuclear inhibitor of protein phosphatase 1	Ppp1r8
0	4746400	1580900	2393300	2647900	1966400	1	1	Q8R3H7	Q8R3H7	1.10752	Heparan sulfate 2-O-sulfotransferase 1	Hs2st1
1793800	1816200	2101000	1920500	1852700	0	1	1	Q8R3S6	Q8R3S6	0.66069	Exocyst complex component 1	Exoc1
461000	0	0	0	531730	1042700	2	2	Q8R3Y8	Q8R3Y8	3.41525	Interferon regulatory factor 2-binding protein 1	Irf2bp1
0	0	0	0	0	0	1	1	Q8R404	Q8R404	#DIV/0!	Protein QIL1	Qil1
11469000	15118000	12030000	15867000	13637000	12608000	6	6	Q8R464	Q8R464	1.0905	Cell adhesion molecule 4	Cadm4
0	1336400	1622100	1786700	1786000	1754200	2	2	Q8R4R6	Q8R4R6	1.80054	Nucleoporin NUP53	Nup35
0	0	0	0	0	1447900	1	1	Q8R4S0	Q8R4S0	#DIV/0!	Protein phosphatase 1 regulatory subunit 14C	Ppp1r14c
2236900	2662100	3012100	2937600	2196800	3355100	2	2	Q8R4X3	Q8R4X3	1.07311	RNA-binding protein 12	Rbm12
4186700	3371800	3391300	6698000	5334200	5664000	4	4	Q8R570	Q8R570	1.61612	Synaptosomal-associated protein 47	Snap47
8314200	7293500	3893600	5246700	9428600	7852600	4	4	Q8R574;Q9D0M1	Q8R574	1.1552	Phosphoribosyl pyrophosphate synthase-associated protein 2	Prpsap2
6310200	9650600	8358100	8808300	11193000	7919900	8	1	Q8R5C5	Q8R5C5	1.14813	Beta-centractin	Actr1b
0	0	0	0	0	1938000	4	2	Q8R5H1	Q8R5H1	#DIV/0!	Ubiquitin carboxyl-terminal hydrolase 15	Usp15
5810700	5369400	6540900	4990600	4480800	5216800	5	5	Q8R5H6	Q8R5H6	0.828858	Wiskott-Aldrich syndrome protein family member 1	Wasf1
0	2201800	3224100	8998700	3222200	2044200	1	1	Q8R5J9	Q8R5J9	2.62908	PRA1 family protein 3	Arl6ip5
15392000	18847000	24700000	25303000	19185000	20411000	5	5	Q8R5M8	Q8R5M8	1.10112	Cell adhesion molecule 1	Cadm1
5361300	4900100	4676300	7135200	5299800	4961700	4	4	Q8VBT0	Q8VBT0	1.16462	Thioredoxin-related transmembrane protein 1	Tmx1
0	0	1361400	1187400	787160	0	1	1	Q8VBT9	Q8VBT9	1.45039	Tether containing UBX domain for GLUT4	Aspscr1
2017100	1972600	4053200	2819600	2395100	3460400	3	3	Q8VBV7	Q8VBV7	1.0786	COP9 signalosome complex subunit 8	Cops8
4271800	2946400	2104200	3987600	3995100	7346900	5	5	Q8VBW6	Q8VBW6	1.64438	NEDD8-activating enzyme E1 regulatory subunit	Nae1
10384000	12822000	13685000	14015000	13290000	11681000	8	8	Q8VBZ3	Q8VBZ3	1.05679	Cleft lip and palate transmembrane protein 1 homolog	Clptm1
2355100	2243700	0	1716100	2203400	3295300	3	3	Q8VC30	Q8VC30	1.56884	Bifunctional ATP-dependent dihydroxyacetone kinase/FAD-AMP lyase (cyclizing);ATP-dependent dihydroxyacetone kinase;FAD-AMP lyase (cyclizing)	Dak
0	0	1562200	2569800	0	0	1	1	Q8VCH8	Q8VCH8	1.64499	UBX domain-containing protein 4	Ubxn4
0	0	0	0	0	0	1	1	Q8VCI5	Q8VCI5	#DIV/0!	Peroxisomal biogenesis factor 19	Pex19
19694000	8213700	12443000	11910000	6664100	16207000	4	4	Q8VCM8	Q8VCM8	0.86197	Nicalin	Ncln
4863900	4615100	4704200	5689200	5154500	5629200	3	3	Q8VCT3	Q8VCT3	1.16144	Aminopeptidase B	Rnpep
0	9318300	4543500	7304600	8021900	0	5	5	Q8VCW8	Q8VCW8	1.10566	Acyl-CoA synthetase family member 2, mitochondrial	Acsf2
2925100	2909600	2687400	2470400	0	3238000	4	3	Q8VD75	Q8VD75	0.669835	Huntingtin-interacting protein 1	Hip1
21481000	36688000	21810000	29526000	19197000	8682400	36	19	Q8VDD5	Q8VDD5	0.717756	Myosin-9	Myh9
4283800	5211300	6638700	10085000	7407900	14784000	10	10	Q8VDJ3	Q8VDJ3	2.00058	Vigilin	Hdlbp
77918000	78642000	94402000	76499000	80799000	94480000	25	25	Q8VDM4	Q8VDM4	1.00325	26S proteasome non-ATPase regulatory subunit 2	Psmd2
19580000	18698000	17855000	19909000	13230000	24189000	10	10	Q8VDM6	Q8VDM6	1.02129	Heterogeneous nuclear ribonucleoprotein U-like protein 1	Hnrnpul1
66360000	89906000	97158000	82128000	72232000	73858000	36	17	Q8VDN2	Q8VDN2	0.900538	Sodium/potassium-transporting ATPase subunit alpha-1	Atp1a1
44734000	29051000	27478000	34131000	28292000	54634000	18	18	Q8VDP4	Q8VDP4	1.15597	Cell cycle and apoptosis regulator protein 2	Ccar2
3949700	5826400	4132600	2540500	11097000	3841300	3	3	Q8VDP6	Q8VDP6	1.25668	CDP-diacylglycerol--inositol 3-phosphatidyltransferase	Cdipt
4568000	3538500	3353100	5697000	4372100	4838300	3	3	Q8VDQ8	Q8VDQ8	1.30087	NAD-dependent protein deacetylase sirtuin-2	Sirt2
2220400	2091600	1547000	2795100	1579500	1615900	12	2	Q8VDW0	Q8VDW0	1.02244	ATP-dependent RNA helicase DDX39A	Ddx39a
1597100	0	1437900	2741300	1830500	1132000	1	1	Q8VE33	Q8VE33	1.87934	Ganglioside-induced differentiation-associated protein 1-like 1	Gdap1l1
0	10592000	5799200	7736500	6121100	4879000	3	3	Q8VE37	Q8VE37	1.14309	Regulator of chromosome condensation	Rcc1
7190900	8655600	6869200	7379600	12434000	8407000	4	4	Q8VE47	Q8VE47	1.24234	Ubiquitin-like modifier-activating enzyme 5	Uba5
0	1633300	1248500	2075700	1569900	1837000	3	3	Q8VE92;Q8C7Q4	Q8VE92;Q8C7Q4	1.90249	RNA-binding protein 4B;RNA-binding protein 4	Rbm4b;Rbm4
2718100	3585400	4522100	6550400	3943000	7514900	6	4	Q8VE97	Q8VE97	1.66349	Serine/arginine-rich splicing factor 4	Srsf4
943510	0	1431100	1263300	1488100	893720	2	2	Q8VEE4	Q8VEE4	1.53504	Replication protein A 70 kDa DNA-binding subunit;Replication protein A 70 kDa DNA-binding subunit, N-terminally processed	Rpa1
33302000	28153000	27038000	38251000	22517000	21088000	7	3	Q8VEH3	Q8VEH3	0.925	ADP-ribosylation factor-like protein 8A	Arl8a
6357000	5497100	3401300	7156100	9064200	9924000	6	6	Q8VEH5	Q8VEH5	1.71377	EPM2A-interacting protein 1	Epm2aip1
0	0	4129900	3009200	0	3658600	2	2	Q8VEJ9;P46467;Q8BPY9	Q8VEJ9;P46467;Q8BPY9	1.61452	Vacuolar protein sorting-associated protein 4A;Vacuolar protein sorting-associated protein 4B;Fidgetin-like protein 1	Vps4a;Vps4b;Fignl1
631110000	654140000	616850000	637800000	619910000	722780000	43	43	Q8VEK3	Q8VEK3	1.04121	Heterogeneous nuclear ribonucleoprotein U	Hnrnpu
314080000	246910000	209890000	202480000	243070000	277170000	17	17	Q8VEM8	Q8VEM8	0.937526	Phosphate carrier protein, mitochondrial	Slc25a3
15194000	10557000	10959000	14308000	13980000	16491000	8	8	Q8VH51	Q8VH51	1.2198	RNA-binding protein 39	Rbm39
8514100	6982400	8281400	5035100	6615800	11240000	9	6	Q8VHH5	Q8VHH5	0.962696	Arf-GAP with GTPase, ANK repeat and PH domain-containing protein 3	Agap3
0	528960	598040	0	967950	1677900	5	2	Q8VHJ5;Q8CIP4	Q8VHJ5	2.34769	Serine/threonine-protein kinase MARK1	Mark1
0	0	1356700	1441900	1127300	1287800	2	2	Q8VHK9	Q8VHK9	2.84293	ATP-dependent RNA helicase DHX36	Dhx36
9099900	9658500	10212000	8847600	10892000	14194000	6	6	Q8VHR5	Q8VHR5	1.17132	Transcriptional repressor p66-beta	Gatad2b
0	0	1001300	1340000	1265300	0	1	1	Q8VHW2	Q8VHW2	2.60192	Voltage-dependent calcium channel gamma-8 subunit	Cacng8
0	0	907330	0	0	0	1	1	Q8VI24	Q8VI24	0	DNA-binding protein SATB2	Satb2
3199700	3418900	4195800	3429800	4388400	4198300	4	4	Q8VI75	Q8VI75	1.11116	Importin-4	Ipo4
1252300	765340	1126500	1065900	1081700	1286400	2	2	Q8VID5	Q8VID5	1.09219	ATP-dependent DNA helicase Q5	Recql5
376730000	398660000	375130000	368620000	349750000	350900000	39	37	Q8VIJ6	Q8VIJ6	0.92938	Splicing factor, proline- and glutamine-rich	Sfpq
8305000	8539400	9484600	12008000	9476500	18450000	7	7	Q8VIM9	Q8VIM9	1.51675	Immunity-related GTPase family Q protein	Irgq
65111000	47347000	37814000	29274000	42987000	62922000	14	14	Q91V12	Q91V12	0.899589	Cytosolic acyl coenzyme A thioester hydrolase	Acot7
6424000	8793100	7771200	8200700	7540800	8910900	6	6	Q91V14;Q924N4;Q9JIS8	Q91V14	1.07239	Solute carrier family 12 member 5	Slc12a5
114750000	115920000	94593000	107360000	94952000	98771000	13	13	Q91V41	Q91V41	0.92566	Ras-related protein Rab-14	Rab14
52969000	60685000	68465000	78764000	76977000	51999000	13	12	Q91V61	Q91V61	1.14068	Sideroflexin-3	Sfxn3
0	6082600	3627600	3576900	4840400	5555000	2	2	Q91V64	Q91V64	1.43893	Isochorismatase domain-containing protein 1	Isoc1
0	0	0	1907200	0	0	1	1	Q91V81	Q91V81	#DIV/0!	RNA-binding protein 42	Rbm42
212920000	273410000	252500000	149160000	240070000	311260000	44	44	Q91V92	Q91V92	0.948107	ATP-citrate synthase	Acly
671820	965830	602900	1574100	0	0	1	1	Q91VA6	Q91VA6	0.702551	Polymerase delta-interacting protein 2	Poldip2
18922000	13364000	12968000	15019000	18726000	12766000	9	7	Q91VC3	Q91VC3	1.02778	Eukaryotic initiation factor 4A-III;Eukaryotic initiation factor 4A-III, N-terminally processed	Eif4a3
103730000	118790000	125680000	134500000	122640000	94296000	30	30	Q91VD9	Q91VD9	1.00929	NADH-ubiquinone oxidoreductase 75 kDa subunit, mitochondrial	Ndufs1
9202600	13387000	7413500	4895800	13127000	4083700	7	7	Q91VE0	Q91VE0	0.736807	Long-chain fatty acid transport protein 4	Slc27a4
0	2296600	1705100	0	1791000	6257500	1	1	Q91VJ5	Q91VJ5	2.01127	Polyglutamine-binding protein 1	Pqbp1
13001000	10220000	9042100	12915000	12303000	10942000	5	5	Q91VK1	Q91VK1	1.12079	Basic leucine zipper and W2 domain-containing protein 2	Bzw2
0	2589500	0	2273700	2758500	2198200	1	1	Q91VL8	Q91VL8	2.7922	Telomeric repeat-binding factor 2-interacting protein 1	Terf2ip
2294000	3583100	3331000	3208200	3194200	2519600	15	3	Q91VM5	Q91VM5	0.96893	RNA binding motif protein, X-linked-like-1	Rbmxl1
603810	865510	844820	1421800	973430	958870	2	2	Q91VM9	Q91VM9	1.44939	Inorganic pyrophosphatase 2, mitochondrial	Ppa2
5257200	8196700	8672000	12786000	7254700	6547200	5	5	Q91VN4	Q91VN4	1.20166	MICOS complex subunit Mic25	Chchd6
115460000	139600000	136570000	133740000	126150000	79940000	15	15	Q91VR2	Q91VR2	0.867732	ATP synthase subunit gamma, mitochondrial	Atp5c1
33670000	36907000	41318000	39666000	35658000	41363000	15	15	Q91VR5	Q91VR5	1.04283	ATP-dependent RNA helicase DDX1	Ddx1
27002000	31342000	33969000	35205000	18566000	20567000	4	3	Q91VR7	Q91VR7	0.805282	Microtubule-associated proteins 1A/1B light chain 3A	Map1lc3a
9566400	7709500	8996100	8404000	7964200	14510000	4	4	Q91VW3	Q91VW3	1.17533	SH3 domain-binding glutamic acid-rich-like protein 3	Sh3bgrl3
0	0	0	0	0	3849600	2	2	Q91VX2	Q91VX2	#DIV/0!	Ubiquitin-associated protein 2	Ubap2
0	3696900	3158400	5528300	2685100	2763100	2	2	Q91VZ6	Q91VZ6	1.60117	Stromal membrane-associated protein 1	Smap1
5319100	7301900	6020400	7798800	7401300	12564000	4	4	Q91W39	Q91W39	1.48938	Nuclear receptor coactivator 5	Ncoa5
0	3790900	2710400	3327200	2534100	0	2	2	Q91W43	Q91W43	0.901558	Glycine dehydrogenase (decarboxylating), mitochondrial	Gldc
13214000	13293000	13675000	15309000	14006000	21191000	9	9	Q91W50	Q91W50	1.25693	Cold shock domain-containing protein E1	Csde1
2777400	2725400	3401300	3369000	3080800	4318700	2	2	Q91W86	Q91W86	1.20939	Vacuolar protein sorting-associated protein 11 homolog	Vps11
5159800	6369800	5672200	8563500	8794800	4548900	3	3	Q91W90	Q91W90	1.27354	Thioredoxin domain-containing protein 5	Txndc5
0	3077700	2441400	2155100	3587200	3330000	2	2	Q91WC3	Q91WC3	1.6438	Long-chain-fatty-acid--CoA ligase 6	Acsl6
8077000	8014400	10633000	11137000	11296000	6598000	4	4	Q91WD5	Q91WD5	1.08631	NADH dehydrogenase [ubiquinone] iron-sulfur protein 2, mitochondrial	Ndufs2
6861700	5113000	6534300	9998000	6234200	7034000	4	4	Q91WG4	Q91WG4	1.25702	Elongator complex protein 2	Elp2
29367000	31154000	34926000	41662000	42076000	71856000	22	20	Q91WJ8	Q91WJ8	1.63016	Far upstream element-binding protein 1	Fubp1
7153700	5214700	4531100	6051600	5872800	9136700	5	5	Q91WK2	Q91WK2	1.24626	Eukaryotic translation initiation factor 3 subunit H	Eif3h
0	2498200	2601500	2247500	2103500	2542300	2	2	Q91WK5	Q91WK5	1.35171	Glycine cleavage system H protein, mitochondrial	Gcsh
0	6546300	5441100	7642800	7231800	14817000	6	6	Q91WM1	Q91WM1	2.4769	Spermatid perinuclear RNA-binding protein	Strbp
0	1609700	1637300	2316600	2275600	0	2	2	Q91WN1	Q91WN1	1.41429	DnaJ homolog subfamily C member 9	Dnajc9
20370000	20347000	17279000	32327000	21469000	22532000	10	10	Q91WQ3	Q91WQ3	1.31609	Tyrosine--tRNA ligase, cytoplasmic;Tyrosine--tRNA ligase, cytoplasmic, N-terminally processed	Yars
24829000	20469000	19904000	16432000	16659000	22686000	5	5	Q91WS0	Q91WS0	0.855449	CDGSH iron-sulfur domain-containing protein 1	Cisd1
987330	0	0	0	0	0	1	1	Q91X20	Q91X20	0	Set1/Ash2 histone methyltransferase complex subunit ASH2	Ash2l
0	0	0	0	0	4793200	2	1	Q91X97	Q91X97	#DIV/0!	Neurocalcin-delta	Ncald
738160	878070	1084600	1117500	1219400	809410	3	3	Q91XD7	Q91XD7	1.16494	Cysteine-rich with EGF-like domain protein 1	Creld1
0	2519000	1623900	3070600	0	0	4	4	Q91XM9	Q91XM9	0.741172	Disks large homolog 2	Dlg2
86786000	69164000	110700000	146920000	97668000	57989000	12	12	Q91XV3	Q91XV3	1.13473	Brain acid soluble protein 1	Basp1
10398000	8784800	9193500	6651600	8520900	11538000	6	6	Q91YE6	Q91YE6	0.941296	Importin-9	Ipo9
0	1734500	848420	1384800	1607100	1591800	3	3	Q91YJ2	Q91YJ2	1.77462	Sorting nexin-4	Snx4
10490000	11287000	16086000	21263000	8087600	15899000	12	12	Q91YM2	Q91YM2	1.19509	Rho GTPase-activating protein 35	Arhgap35
17299000	22061000	26764000	42780000	25125000	20318000	9	9	Q91YP2	Q91YP2	1.33421	Neurolysin, mitochondrial	Nln
87112000	101490000	86701000	143850000	115760000	85922000	27	27	Q91YQ5	Q91YQ5	1.2551	Dolichyl-diphosphooligosaccharide--protein glycosyltransferase subunit 1	Rpn1
7568000	4424700	4602400	9255200	5348700	4462100	4	4	Q91YR1	Q91YR1	1.14889	Twinfilin-1	Twf1
5646100	4460300	4394400	6003600	5131000	6513000	7	7	Q91YR7	Q91YR7	1.21701	Pre-mRNA-processing factor 6	Prpf6
25557000	30550000	26122000	58900000	31264000	15313000	17	17	Q91YT0	Q91YT0	1.28272	NADH dehydrogenase [ubiquinone] flavoprotein 1, mitochondrial	Ndufv1
0	0	2271800	0	2468200	2535800	4	3	Q91YT7	Q91YT7	2.20266	YTH domain-containing family protein 2	Ythdf2
63586000	48318000	39972000	55569000	70192000	86280000	14	14	Q91Z31	Q91Z31	1.39615	Polypyrimidine tract-binding protein 2	Ptbp2
0	0	0	1207600	0	0	1	1	Q91Z38	Q91Z38	#DIV/0!	Tetratricopeptide repeat protein 1	Ttc1
16876000	32775000	33793000	34351000	37286000	37951000	22	19	Q91Z67	Q91Z67	1.31331	SLIT-ROBO Rho GTPase-activating protein 2	Srgap2
3512000	2964200	4113200	7953800	2985100	3295800	3	3	Q91ZA3	Q91ZA3	1.34424	Propionyl-CoA carboxylase alpha chain, mitochondrial	Pcca
2273100	2033000	2561400	2871000	2860100	2135800	3	3	Q91ZD4	Q91ZD4	1.14553	Vang-like protein 2	Vangl2
0	2151800	2309900	2307600	2462200	2363700	1	1	Q9CZJ0;Q91ZG2	Q9CZJ0;Q91ZG2	1.59883	Metallophosphoesterase MPPED2;Metallophosphoesterase domain-containing protein 1	Mpped2;Mpped1
3115700	2240300	2557200	3616000	2564100	3188500	2	2	Q91ZJ5	Q91ZJ5	1.18392	UTP--glucose-1-phosphate uridylyltransferase	Ugp2
0	0	1067900	2101400	0	0	3	2	Q91ZR1	Q91ZR1	1.96779	Ras-related protein Rab-4B	Rab4b
0	22526000	17059000	24078000	15121000	0	2	2	Q91ZV8	Q91ZV8	0.990249	G-protein coupled receptor 124	Gpr124
16246000	20132000	19008000	27738000	17482000	14745000	17	12	Q91ZW3	Q91ZW3	1.08267	SWI/SNF-related matrix-associated actin-dependent regulator of chromatin subfamily A member 5	Smarca5
50047000	34799000	45611000	55165000	43114000	23495000	38	38	Q91ZX7	Q91ZX7	0.933442	Prolow-density lipoprotein receptor-related protein 1;Low-density lipoprotein receptor-related protein 1 85 kDa subunit;Low-density lipoprotein receptor-related protein 1 515 kDa subunit;Low-density lipoprotein receptor-related protein 1 intracellular domain	Lrp1
2489000	2601000	2713500	0	2808600	8237100	3	1	Q91ZZ3	Q91ZZ3	1.41548	Beta-synuclein	Sncb
25618000	34776000	27702000	25673000	25732000	28689000	11	11	Q920B9	Q920B9	0.909167	FACT complex subunit SPT16	Supt16h
111470000	101370000	80869000	89073000	130400000	125110000	13	13	Q920E5	Q920E5	1.17321	Farnesyl pyrophosphate synthase	Fdps
0	3319700	4463400	3777800	3366900	0	5	5	Q920I9	Q920I9	0.917976	WD repeat-containing protein 7	Wdr7
7402300	5644100	4951100	6292200	5718500	4741700	3	3	Q920L1	Q920L1	0.930818	Fatty acid desaturase 1	Fads1
117030000	57280000	71855000	64683000	90998000	109990000	10	10	Q921F2	Q921F2	1.07924	TAR DNA-binding protein 43	Tardbp
25623000	20783000	17273000	19656000	24171000	31272000	10	10	Q921F4	Q921F4	1.17934	Heterogeneous nuclear ribonucleoprotein L-like	Hnrnpll
6768800	4865500	6352900	7414900	7801200	5954500	4	4	Q921G7	Q921G7	1.17698	Electron transfer flavoprotein-ubiquinone oxidoreductase, mitochondrial	Etfdh
25811000	39443000	38243000	40904000	46540000	23912000	10	10	Q921H8;Q8VCH0	Q921H8;Q8VCH0	1.07593	3-ketoacyl-CoA thiolase A, peroxisomal;3-ketoacyl-CoA thiolase B, peroxisomal	Acaa1a;Acaa1b
10778000	12489000	9147600	12360000	10255000	12290000	3	3	Q921J2	Q921J2	1.07683	GTP-binding protein Rheb	Rheb
0	3326500	3811300	4777200	3458000	3060900	3	3	Q921L3	Q921L3	1.58257	Transmembrane and coiled-coil domain-containing protein 1	Tmco1
78137000	78116000	75332000	67594000	66479000	83531000	26	26	Q921M3	Q921M3	0.939629	Splicing factor 3B subunit 3	Sf3b3
17501000	17123000	19548000	22412000	20638000	23278000	11	9	Q921M7	Q921M7	1.2244	Protein FAM49B	Fam49b
45992000	39175000	35222000	46360000	53977000	42930000	19	19	Q922B2	Q922B2	1.19003	Aspartate--tRNA ligase, cytoplasmic	Dars
45288000	41174000	51310000	54856000	49652000	41673000	20	20	Q922D8	Q922D8	1.06104	C-1-tetrahydrofolate synthase, cytoplasmic;Methylenetetrahydrofolate dehydrogenase;Methenyltetrahydrofolate cyclohydrolase;Formyltetrahydrofolate synthetase;C-1-tetrahydrofolate synthase, cytoplasmic, N-terminally processed	Mthfd1
648040	1141400	872240	962670	1213900	908250	1	1	Q922H2	Q922H2	1.15897	[Pyruvate dehydrogenase (acetyl-transferring)] kinase isozyme 3, mitochondrial	Pdk3
4574000	3865800	2361300	3120800	3340800	1970700	2	2	Q922J9	Q922J9	0.780689	Fatty acyl-CoA reductase 1	Far1
598730	296110	401960	381860	401010	784120	2	2	Q922K7	Q922K7	1.20835	Probable 28S rRNA (cytosine-C(5))-methyltransferase	Nop2
10058000	10040000	5022400	13014000	9388900	5508300	7	7	Q922P9	Q922P9	1.1111	Putative oxidoreductase GLYR1	Glyr1
1802700	1028900	835840	2132500	1656200	895810	2	2	Q922Q1	Q922Q1	1.27732	Mitochondrial amidoxime reducing component 2	43161
23841000	26214000	25546000	22330000	25646000	16109000	6	6	Q922Q4;Q922W5	Q922Q4;Q922W5	0.847674	Pyrroline-5-carboxylate reductase 2;Pyrroline-5-carboxylate reductase 1, mitochondrial	Pycr2;Pycr1
51151000	54948000	51260000	53459000	52879000	55859000	13	13	Q922Q8	Q922Q8	1.03074	Leucine-rich repeat-containing protein 59	Lrrc59
154720000	132700000	115070000	182790000	159920000	126510000	13	13	Q922R8	Q922R8	1.16579	Protein disulfide-isomerase A6	Pdia6
3910000	4360800	7684100	6761700	2666400	4289200	6	6	Q922S4	Q922S4	0.859755	cGMP-dependent 3,5-cyclic phosphodiesterase	Pde2a
0	3817600	3441200	1819000	2482800	2977100	2	2	Q922V4	Q922V4	1.00277	Pleiotropic regulator 1	Plrg1
4849400	5457800	3071200	9660300	5389700	0	12	4	Q923T9	Q923T9	1.12495	Calcium/calmodulin-dependent protein kinase type II subunit gamma	Camk2g
2900300	3955800	4740300	3875500	6371100	5886300	5	5	Q924C1	Q924C1	1.3912	Exportin-5	Xpo5
2263600	1740800	2106200	1574100	1871800	1770200	2	2	Q924T2	Q924T2	0.853615	28S ribosomal protein S2, mitochondrial	Mrps2
6260200	7823100	7961600	9081100	7537600	3591100	7	7	Q925I1	Q925I1	0.916756	ATPase family AAA domain-containing protein 3	Atad3
3483700	3304600	2394900	3664100	3907800	3583000	2	2	Q925N0	Q925N0	1.21471	Sideroflexin-5	Sfxn5
45776000	40102000	33434000	35335000	42291000	63340000	9	9	Q93092	Q93092	1.18149	Transaldolase	Taldo1
74191000	73257000	66087000	95685000	98075000	118480000	19	19	Q99020	Q99020	1.46224	Heterogeneous nuclear ribonucleoprotein A/B	Hnrnpab
77940000	92051000	116070000	92285000	94085000	97489000	44	44	Q99104;P21271	Q99104	0.992302	Unconventional myosin-Va	Myo5a
0	2632600	1549700	1327300	2462700	2164400	2	2	Q99J09	Q99J09	1.42371	Methylosome protein 50	Wdr77
1872600	0	1948200	1808700	1834400	1839400	3	3	Q99J45	Q99J45	1.43491	Nuclear receptor-binding protein	Nrbp1
1246300	0	0	0	0	0	1	1	Q99J47	Q99J47	0	Dehydrogenase/reductase SDR family member 7B	Dhrs7b
3478200	2485000	2381700	0	2902900	3643300	1	1	Q99J56	Q99J56	0.784455	Derlin-1	Derl1
10456000	12166000	8628900	10939000	15639000	12665000	6	6	Q99J77	Q99J77	1.25574		Nans
0	0	0	0	496800	349970	2	1	Q99J95	Q99J95	#DIV/0!	Cyclin-dependent kinase 9	Cdk9
19291000	15939000	17393000	19830000	14078000	14126000	8	8	Q99J99	Q99J99	0.912795	3-mercaptopyruvate sulfurtransferase	Mpst
19829000	20307000	15870000	21491000	19960000	20432000	10	10	Q99JB2	Q99JB2	1.10494	Stomatin-like protein 2, mitochondrial	Stoml2
2626300	2702900	2127500	0	2124500	2232900	3	3	Q99JF5	Q99JF5	0.58436	Diphosphomevalonate decarboxylase	Mvd
60271000	80235000	61828000	86745000	81782000	69570000	18	18	Q99JF8	Q99JF8	1.17675	PC4 and SFRS1-interacting protein	Psip1
22262000	26745000	24813000	22044000	28617000	34113000	6	6	Q99JI4	Q99JI4	1.14839	26S proteasome non-ATPase regulatory subunit 6	Psmd6
8484600	7999400	8565000	12911000	5865100	8204800	7	2	Q99JI6	Q99JI6	1.07712	Ras-related protein Rap-1b	Rap1b
42981000	49398000	44289000	55629000	56666000	30751000	9	8	Q99JR1	Q99JR1	1.04667	Sideroflexin-1	Sfxn1
2096000	1686100	1565300	2133900	2479300	3131700	4	4	Q99JX3	Q99JX3	1.44835	Golgi reassembly-stacking protein 2	Gorasp2
3399700	4823500	3557700	3326900	4102900	4391500	3	3	Q99JX4	Q99JX4	1.00343	Eukaryotic translation initiation factor 3 subunit M	Eif3m
14150000	13405000	16207000	19424000	13143000	11505000	7	7	Q99JY0	Q99JY0	1.00708	Trifunctional enzyme subunit beta, mitochondrial;3-ketoacyl-CoA thiolase	Hadhb
10569000	12426000	14939000	12945000	13092000	13594000	7	7	Q99JY8	Q99JY8	1.04474	Lipid phosphate phosphohydrolase 3	Ppap2b
94600000	93366000	90898000	115080000	112390000	96215000	23	23	Q99JY9;Q641P0	Q99JY9	1.16073	Actin-related protein 3	Actr3
0	1913500	1814900	2029800	1947700	2375300	2	2	Q99K01	Q99K01	1.70389	Pyridoxal-dependent decarboxylase domain-containing protein 1	Pdxdc1
549780	405430	319210	0	503200	636160	2	1	Q99K46	Q99K46	0.894022	Ubiquitin carboxyl-terminal hydrolase 11	Usp11
211410000	220770000	171400000	129650000	220660000	145770000	26	24	Q99K48	Q99K48	0.821896	Non-POU domain-containing octamer-binding protein	Nono
0	433100	0	411590	471960	1321900	1	1	Q99K70	Q99K70	5.09224	Ras-related GTP-binding protein C	Rragc
22023000	20022000	14652000	24991000	23223000	18750000	10	10	Q99K85	Q99K85	1.18109	Phosphoserine aminotransferase	Psat1
0	923750	1155800	0	889490	1487100	2	2	Q99KB8	Q99KB8	1.14284	Hydroxyacylglutathione hydrolase, mitochondrial	Hagh
3935600	3304400	2864100	4209900	4283600	0	3	3	Q99KE1	Q99KE1	0.840599	NAD-dependent malic enzyme, mitochondrial	Me2
10353000	18278000	9376200	27799000	8555400	14308000	6	5	Q99KF1	Q99KF1	1.33297	Transmembrane emp24 domain-containing protein 9	Tmed9
568340000	674010000	731820000	847020000	701650000	510010000	47	47	Q99KI0	Q99KI0	1.04281	Aconitate hydratase, mitochondrial	Aco2
0	0	3786800	2768900	2627300	0	2	2	Q99KI3	Q99KI3	1.425	ER membrane protein complex subunit 3	Emc3
57052000	56245000	57894000	70442000	54753000	52654000	15	15	Q99KJ8	Q99KJ8	1.03889	Dynactin subunit 2	Dctn2
16347000	13902000	14319000	23064000	25562000	18871000	7	7	Q99KK2	Q99KK2	1.51447	N-acylneuraminate cytidylyltransferase	Cmas
9117100	16313000	13633000	18297000	16070000	17965000	6	6	Q99KK7	Q99KK7	1.33968	Dipeptidyl peptidase 3	Dpp3
46718000	46408000	32459000	75326000	44979000	40527000	14	14	Q99KP6	Q99KP6	1.28066	Pre-mRNA-processing factor 19	Prpf19
0	1424700	1298700	1222900	3076600	0	2	2	Q99KQ4	Q99KQ4	1.57873	Nicotinamide phosphoribosyltransferase	Nampt
0	5971600	6987100	9964600	7956900	4401600	6	6	Q99KV1	Q99KV1	1.72263	DnaJ homolog subfamily B member 11	Dnajb11
0	4901400	3941700	3559400	2761100	2847000	4	4	Q99KW9	Q99KW9	1.03668	T-cell immunomodulatory protein	Itfg1
1114100	1319400	1401400	0	735810	2598600	2	2	Q99KX1	Q99KX1	0.869491	Myeloid leukemia factor 2	Mlf2
18213000	17393000	16286000	16319000	16625000	13592000	6	6	Q99L04	Q99L04	0.896786	Dehydrogenase/reductase SDR family member 1	Dhrs1
0	0	0	0	0	1693900	2	2	Q99L13	Q99L13	#DIV/0!	3-hydroxyisobutyrate dehydrogenase, mitochondrial	Hibadh
11663000	13849000	15255000	19017000	11110000	14393000	4	4	Q99L43	Q99L43	1.09206	Phosphatidate cytidylyltransferase 2	Cds2
8516700	8369900	6854700	13272000	8068600	9485300	7	7	Q99L45	Q99L45	1.29841	Eukaryotic translation initiation factor 2 subunit 2	Eif2s2
28317000	35470000	32331000	55043000	43902000	37312000	12	12	Q99L47	Q99L47	1.4176	Hsc70-interacting protein	St13
1393300	1582400	1388100	907440	1459300	1554000	1	1	Q99LB6	Q99LB6	0.898469	Methionine adenosyltransferase 2 subunit beta	Mat2b
11190000	11070000	12135000	10687000	12808000	9515000	5	5	Q99LC3	Q99LC3	0.959733	NADH dehydrogenase [ubiquinone] 1 alpha subcomplex subunit 10, mitochondrial	Ndufa10
35986000	29096000	31302000	44535000	34331000	22341000	12	12	Q99LC5	Q99LC5	1.05004	Electron transfer flavoprotein subunit alpha, mitochondrial	Etfa
10977000	7718100	6280700	5431800	9384500	12024000	8	8	Q99LD4	Q99LD4	1.07465	COP9 signalosome complex subunit 1	Gps1
52870000	44509000	49134000	47640000	52671000	64191000	10	9	Q99LD8	Q99LD8	1.12278	N(G),N(G)-dimethylarginine dimethylaminohydrolase 2	Ddah2
24874000	23043000	16004000	11077000	21546000	25004000	10	10	Q99LF4	Q99LF4	0.901535	tRNA-splicing ligase RtcB homolog	Rtcb
1576300	2210700	0	1508300	1311600	4310900	5	2	Q99LG2	Q99LG2	1.88297	Transportin-2	Tnpo2
0	0	0	3066700	2161600	2687500	3	3	Q99LG4	Q99LG4	#DIV/0!	Tetratricopeptide repeat protein 5	Ttc5
1488500	2369200	1724500	858070	1208800	1125900	2	2	Q99LH2	Q99LH2	0.571956	Phosphatidylserine synthase 1	Ptdss1
1200300	812440	0	0	763700	1097200	4	4	Q99LI7	Q99LI7	0.924561	Cleavage stimulation factor subunit 3	Cstf3
2600300	2816700	4774100	4919700	3014900	4190600	2	2	Q99LI8	Q99LI8	1.18978	Hepatocyte growth factor-regulated tyrosine kinase substrate	Hgs
1500200	1167300	2222800	1777100	1540800	2999300	3	3	Q99LJ0	Q99LJ0	1.29178	CTTNBP2 N-terminal-like protein	Cttnbp2nl
2115000	3133100	1924000	2011700	2287500	0	2	2	Q99LP6	Q99LP6	0.599434	GrpE protein homolog 1, mitochondrial	Grpel1
2370800	2369300	1983400	2322700	3505700	3512900	2	2	Q99LS3	Q99LS3	1.38935	Phosphoserine phosphatase	Psph
43285000	16715000	16089000	3881100	0	0	8	8	Q99LX0	Q99LX0	0.0510074	Protein deglycase DJ-1	Park7
1788700	2076100	2453400	2919400	2590000	1394300	1	1	Q99LY9	Q99LY9	1.09267	NADH dehydrogenase [ubiquinone] iron-sulfur protein 5;NADH dehydrogenase [ubiquinone] iron-sulfur protein 5, N-terminally processed	Ndufs5
6006600	5262400	7003300	20845000	7423700	4229200	5	5	Q99M28	Q99M28	1.77853	RNA-binding protein with serine-rich domain 1	Rnps1
1894900	0	1303900	0	3074700	1825100	1	1	Q99M31	Q99M31	1.53176	Heat shock 70 kDa protein 14	Hspa14
2364600	2484900	3065000	2620200	2958600	2382500	2	2	Q99M71	Q99M71	1.00591	Mammalian ependymin-related protein 1	Epdr1
1833800	1596300	0	2548100	1890300	1110200	2	2	Q99M87	Q99M87	1.61762	DnaJ homolog subfamily A member 3, mitochondrial	Dnaja3
23587000	39672000	36269000	35274000	42674000	50992000	12	12	Q99MD9	Q99MD9	1.29551	Nuclear autoantigenic sperm protein	Nasp
18050000	21676000	24973000	18372000	19892000	32624000	14	14	Q99MI1;Q6PH08	Q99MI1	1.09566	ELKS/Rab6-interacting/CAST family member 1	Erc1
6016900	4509100	4576800	4151800	7814900	4769900	5	5	Q99MK8;Q3UYH7	Q99MK8;Q3UYH7	1.10818	Beta-adrenergic receptor kinase 1;Beta-adrenergic receptor kinase 2	Adrbk1;Adrbk2
18611000	20782000	22231000	23935000	28502000	23796000	10	10	Q99MN1	Q99MN1	1.23707	Lysine--tRNA ligase	Kars
3443300	3250900	3333900	3589000	3377800	3145100	2	2	Q99MN9	Q99MN9	1.00836	Propionyl-CoA carboxylase beta chain, mitochondrial	Pccb
200030000	129060000	101620000	96363000	170510000	115810000	4	3	Q99MR0	Q99MR0	0.888493	Actin-like protein 6B	Actl6b
3809900	5033700	5728900	5916000	5387800	8181700	5	5	Q99MR6	Q99MR6	1.33714	Serrate RNA effector molecule homolog	Srrt
2647400	2998900	3485000	3814700	3855300	4412300	4	4	Q99MR8	Q99MR8	1.32317	Methylcrotonoyl-CoA carboxylase subunit alpha, mitochondrial	Mccc1
16006000	22785000	23612000	27402000	26137000	18131000	8	8	Q99N28	Q99N28	1.1485	Cell adhesion molecule 3	Cadm3
0	2723800	2838000	0	2150100	3503400	2	2	Q99N43	Q99N43	1.01649	Kremen protein 1	Kremen1
725640	881610	1118200	1174700	1013000	989310	2	2	Q99N84	Q99N84	1.16568	28S ribosomal protein S18b, mitochondrial	Mrps18b
38782000	38658000	42201000	49262000	38375000	54039000	25	25	Q99NB9	Q99NB9	1.18418	Splicing factor 3B subunit 1	Sf3b1
0	0	0	0	687810	733650	1	1	Q99NH0	Q99NH0	#DIV/0!	Ankyrin repeat domain-containing protein 17	Ankrd17
221190000	255820000	344990000	308630000	243640000	265830000	43	43	Q99P72	Q99P72	0.995255	Reticulon-4	Rtn4
13899000	15236000	12116000	25960000	10570000	6232700	11	11	Q99P88	Q99P88	1.03665	Nuclear pore complex protein Nup155	Nup155
3979300	3439800	2444000	4556400	4497100	5895300	5	5	Q99PG2	Q99PG2	1.51563	Opioid growth factor receptor	Ogfr
6189700	17245000	23841000	39510000	15294000	15628000	10	10	Q99PJ0	Q99PJ0	1.48981	Neurotrimin	Ntm
3818600	2425000	3871000	4799800	3214800	6647400	9	9	Q99PL5	Q99PL5	1.44959	Ribosome-binding protein 1	Rrbp1
0	1253700	1508600	1147200	1317000	1888500	1	1	Q99PP7	Q99PP7	1.57575	E3 ubiquitin-protein ligase TRIM33	Trim33
118110000	116560000	103790000	121790000	130640000	156740000	12	12	Q99PT1	Q99PT1	1.20892	Rho GDP-dissociation inhibitor 1	Arhgdia
0	6856300	3893200	6716200	3892000	4973700	6	6	Q99PU5	Q99PU5	1.44955	Long-chain-fatty-acid--CoA ligase ACSBG1	Acsbg1
2490500	2935200	2178700	2501900	1191900	2087000	3	3	Q99PU8	Q99PU8	0.760191	Putative ATP-dependent RNA helicase DHX30	Dhx30
48811000	47035000	53900000	49225000	44411000	49480000	32	32	Q99PV0	Q99PV0	0.955725	Pre-mRNA-processing-splicing factor 8	Prpf8
1869700	2266000	1664100	2865400	2519000	2697100	4	4	Q99PV8	Q99PV8	1.39341	B-cell lymphoma/leukemia 11B	Bcl11b
6427100	7292400	8889900	5393300	9739900	6001100	4	4	Q9CPN8;Q5SF07	Q9CPN8	0.934757	Insulin-like growth factor 2 mRNA-binding protein 3	Igf2bp3
6152000	5080000	5988400	6347800	6135200	5419900	3	3	Q9CPP6	Q9CPP6	1.03963	NADH dehydrogenase [ubiquinone] 1 alpha subcomplex subunit 5	Ndufa5
20250000	24927000	33769000	21825000	32306000	18519000	5	5	Q9CPQ1	Q9CPQ1	0.920249	Cytochrome c oxidase subunit 6C	Cox6c
7006800	9192900	11111000	11161000	10861000	2909700	4	4	Q9CPQ3	Q9CPQ3	0.912891	Mitochondrial import receptor subunit TOM22 homolog	Tomm22
9357600	9266100	10878000	12047000	9028100	9735900	3	3	Q9CPQ8	Q9CPQ8	1.04438	ATP synthase subunit g, mitochondrial	Atp5l
38518000	42718000	16051000	37150000	23626000	53895000	10	10	Q9CPR4	Q9CPR4	1.17869	60S ribosomal protein L17	Rpl17
3528100	5741400	5462600	5825800	3798000	4897600	3	3	Q9CPT4	Q9CPT4	0.985698	Myeloid-derived growth factor	Mydgf
0	3627400	2688200	6367300	2617700	4784200	3	3	Q9CPU0	Q9CPU0	2.18019	Lactoylglutathione lyase	Glo1
11151000	19753000	17671000	6439400	17132000	11294000	3	3	Q9CPU4	Q9CPU4	0.717764	Microsomal glutathione S-transferase 3	Mgst3
13217000	13730000	13846000	17512000	13730000	18640000	8	8	Q9CPV4	Q9CPV4	1.22281	Glyoxalase domain-containing protein 4	Glod4
14682000	9317400	11870000	15742000	11895000	20305000	4	4	Q9CPW4	Q9CPW4	1.33657	Actin-related protein 2/3 complex subunit 5	Arpc5
5517500	7316300	5513100	4689100	7105400	4972000	4	4	Q9CPY7	Q9CPY7	0.91386	Cytosol aminopeptidase	Lap3
2509000	2400800	2219400	1925300	2171600	2591700	1	1	Q9DB27;Q9CQ21	Q9DB27;Q9CQ21	0.938198	Malignant T-cell-amplified sequence 1;Malignant T-cell-amplified sequence 2	Mcts1;Mcts2
1227800	0	0	0	1326700	1501300	2	2	Q9CQ48	Q9CQ48	2.30331	NudC domain-containing protein 2	Nudcd2
7771400	11855000	12036000	6876900	7078800	7651600	2	2	Q9CQ54	Q9CQ54	0.682428	NADH dehydrogenase [ubiquinone] 1 subunit C2	Ndufc2
12937000	13289000	12577000	16977000	12028000	18950000	5	5	Q9CQ60	Q9CQ60	1.23586	6-phosphogluconolactonase	Pgls
0	2143800	2751600	5900400	3351300	2433500	3	3	Q9CQ65	Q9CQ65	2.38698	S-methyl-5-thioadenosine phosphorylase	Mtap
6538900	8023600	9274600	6440600	8369400	8847000	5	5	Q9CQ69	Q9CQ69	0.992445	Cytochrome b-c1 complex subunit 8	Uqcrq
0	5262300	5991800	5173400	4254700	0	1	1	Q9CQ75	Q9CQ75	0.837748	NADH dehydrogenase [ubiquinone] 1 alpha subcomplex subunit 2	Ndufa2
0	0	0	0	0	0	1	1	Q9CQ80	Q9CQ80	#DIV/0!	Vacuolar protein-sorting-associated protein 25	Vps25
8836800	7506800	7117500	10030000	6836500	9934700	3	3	Q9CQ92	Q9CQ92	1.14237	Mitochondrial fission 1 protein	Fis1
45548000	52094000	52026000	47973000	51501000	46694000	12	12	Q9CQA3	Q9CQA3	0.976615	Succinate dehydrogenase [ubiquinone] iron-sulfur subunit, mitochondrial	Sdhb
26574000	35177000	28735000	23551000	34779000	35690000	4	4	Q9CQC7	Q9CQC7	1.03906	NADH dehydrogenase [ubiquinone] 1 beta subcomplex subunit 4	Ndufb4
18444000	17199000	17357000	25184000	19719000	14827000	8	6	Q9CQD1	Q9CQD1	1.12698	Ras-related protein Rab-5A	Rab5a
9456500	11325000	8024300	13973000	12400000	7893300	5	5	Q9CQE1	Q9CQE1	1.18956	Protein NipSnap homolog 3B	Nipsnap3b
0	4523300	6310200	12766000	7146900	5716800	4	4	Q9CQE8	Q9CQE8	2.36578	UPF0568 protein C14orf166 homolog
8880900	10817000	7477100	8605900	8246300	11124000	6	6	Q9CQF3	Q9CQF3	1.02948	Cleavage and polyadenylation specificity factor subunit 5	Nudt21
11081000	12336000	8830600	8080200	13448000	6551100	4	4	Q9CQF9	Q9CQF9	0.870741	Prenylcysteine oxidase	Pcyox1
5251500	6787700	8733800	5482100	7618200	5619900	4	4	Q9CQH3	Q9CQH3	0.901179	NADH dehydrogenase [ubiquinone] 1 beta subcomplex subunit 5, mitochondrial	Ndufb5
6764100	11139000	11292000	19989000	12341000	20053000	3	3	Q9CQH7	Q9CQH7	1.79424	Transcription factor BTF3 homolog 4	Btf3l4
0	0	1726700	5133100	2639100	9137400	2	2	Q9CQI3	Q9CQI3	9.79302	Glia maturation factor beta	Gmfb
40442000	28463000	39568000	47872000	25406000	39177000	11	11	Q9CQI6	Q9CQI6	1.03671	Coactosin-like protein	Cotl1
2828800	2798000	1057400	1704500	2421800	6091900	5	3	Q9CQI7	Q9CQI7	1.52871	U2 small nuclear ribonucleoprotein B	Snrpb2
3042500	0	3622700	0	0	2276900	2	2	Q9CQJ4;O35730	Q9CQJ4;O35730	0.34161	E3 ubiquitin-protein ligase RING2;E3 ubiquitin-protein ligase RING1	Rnf2;Ring1
0	0	0	2092800	0	0	2	2	Q9CQJ6	Q9CQJ6	#DIV/0!	Density-regulated protein	Denr
0	14544000	17637000	14399000	15311000	11664000	4	4	Q9CQJ8	Q9CQJ8	1.28567	NADH dehydrogenase [ubiquinone] 1 beta subcomplex subunit 9	Ndufb9
0	0	988260	1310300	1659200	374210	1	1	Q9CQL5	Q9CQL5	3.38343	39S ribosomal protein L18, mitochondrial	Mrpl18
2395300	1890900	2864700	2629600	2231900	3843300	2	2	Q9CQM5	Q9CQM5	1.2173	Thioredoxin domain-containing protein 17	Txndc17
0	3434400	3186800	6298300	2817400	2320200	3	3	Q9CQM9	Q9CQM9	1.72716	Glutaredoxin-3	Glrx3
21874000	30780000	26261000	28103000	29865000	17503000	12	12	Q9CQN1	Q9CQN1	0.956358	Heat shock protein 75 kDa, mitochondrial	Trap1
142190000	125750000	101940000	106450000	130310000	97603000	16	16	Q9CQQ7	Q9CQQ7	0.903977	ATP synthase F(0) complex subunit B1, mitochondrial	Atp5f1
2928600	2659600	4255200	1476100	2111800	6068500	3	3	Q9CQR2	Q9CQR2	0.981002	40S ribosomal protein S21	Rps21
7989300	7553300	5517300	5025900	6155700	5266800	3	3	Q9CQR6	Q9CQR6	0.781029	Serine/threonine-protein phosphatase 6 catalytic subunit;Serine/threonine-protein phosphatase 6 catalytic subunit, N-terminally processed	Ppp6c
2532700	5774800	5711400	5935700	7224000	3070200	1	1	Q9CQS8	Q9CQS8	1.15772	Protein transport protein Sec61 subunit beta	Sec61b
6759600	7459700	6592300	11617000	9946700	5634300	2	2	Q9CQU0	Q9CQU0	1.30687	Thioredoxin domain-containing protein 12	Txndc12
0	0	0	0	1127500	0	1	1	Q9CQU3	Q9CQU3	#DIV/0!	Protein RER1	Rer1
27444000	4605700	7954900	7876900	12344000	22094000	3	2	Q9CQV6	Q9CQV6	1.05775	Microtubule-associated proteins 1A/1B light chain 3B	Map1lc3b
110210000	109110000	117880000	206530000	105960000	132740000	22	14	Q9CQV8	Q9CQV8	1.32037	14-3-3 protein beta/alpha;14-3-3 protein beta/alpha, N-terminally processed	Ywhab
0	0	0	0	0	0	1	1	Q9CQW0	Q9CQW0	#DIV/0!	ER membrane protein complex subunit 6	Emc6
12661000	11729000	10298000	14838000	11793000	14475000	4	4	Q9CQW1	Q9CQW1	1.18502	Synaptobrevin homolog YKT6	Ykt6
15567000	13251000	18763000	20337000	15642000	8134000	7	3	Q9CQW2	Q9CQW2	0.927114	ADP-ribosylation factor-like protein 8B	Arl8b
24638000	30643000	28208000	27811000	27706000	19502000	5	5	Q9CQX2	Q9CQX2	0.89855	Cytochrome b5 type B	Cyb5b
0	2341800	2335100	3099500	1241400	0	1	1	Q9CQY6	Q9CQY6	0.928158	Ubiquinol-cytochrome-c reductase complex assembly factor 2	Uqcc2
22997000	20783000	16237000	14970000	21668000	19247000	2	2	Q9CQZ5	Q9CQZ5	0.931153	NADH dehydrogenase [ubiquinone] 1 alpha subcomplex subunit 6	Ndufa6
4072500	4205000	4940100	6583900	6169200	3043600	2	2	Q9CQZ6	Q9CQZ6	1.19513	NADH dehydrogenase [ubiquinone] 1 beta subcomplex subunit 3	Ndufb3
3891600	5273700	4572700	5215500	4317700	10560000	3	3	Q9CR00	Q9CR00	1.4626	26S proteasome non-ATPase regulatory subunit 9	Psmd9
5760400	5596900	3980600	9027500	6740300	7649000	4	4	Q9CR16	Q9CR16	1.52673	Peptidyl-prolyl cis-trans isomerase D	Ppid
0	0	1107000	1433800	0	0	1	1	Q9CR20	Q9CR20	1.29521	Immediate early response 3-interacting protein 1	Ier3ip1
0	0	0	0	0	0	1	1	Q9CR25	Q9CR25	#DIV/0!	Diphthamide biosynthesis protein 2	Dph2
10626000	8207600	6876600	7666500	8387200	8068000	2	2	Q9CR26	Q9CR26	0.938215	Vacuolar protein sorting-associated protein VTA1 homolog	Vta1
3066800	3233600	3940800	8553200	1877700	2217400	2	2	Q9CR51	Q9CR51	1.23504	V-type proton ATPase subunit G 1	Atp6v1g1
92253000	65484000	65074000	72943000	77894000	115070000	7	7	Q9CR57	Q9CR57	1.19342	60S ribosomal protein L14	Rpl14
0	5321500	5056800	0	3343300	6236300	1	1	Q9CR60	Q9CR60	0.923041	Vesicle transport protein GOT1B	Golt1b
5500800	7410100	6198700	6394500	6663400	4333100	4	4	Q9CR61	Q9CR61	0.910066	NADH dehydrogenase [ubiquinone] 1 beta subcomplex subunit 7	Ndufb7
34175000	35124000	42443000	40814000	35173000	29416000	10	10	Q9CR62	Q9CR62	0.943271	Mitochondrial 2-oxoglutarate/malate carrier protein	Slc25a11
5054200	4119100	4365700	4190700	5054900	3579300	1	1	Q9CR67	Q9CR67	0.947256	Transmembrane protein 33	Tmem33
14996000	15264000	12483000	28091000	14483000	13495000	5	5	Q9CR68	Q9CR68	1.31177	Cytochrome b-c1 complex subunit Rieske, mitochondrial;Cytochrome b-c1 complex subunit 11	Uqcrfs1
0	3824600	2963100	2521200	2283500	3092800	2	2	Q9CR95	Q9CR95	1.1635	Adaptin ear-binding coat-associated protein 1	Necap1
0	2784300	4699800	0	2981500	3282400	2	2	Q9CR98	Q9CR98	0.836961	Protein FAM136A	Fam136a
1331900	1092400	1601200	1059200	1612400	1050300	2	2	Q9CRB2	Q9CRB2	0.924581	H/ACA ribonucleoprotein complex subunit 2	Nhp2
15473000	15542000	18683000	21387000	16986000	14884000	8	8	Q9CRB9	Q9CRB9	1.07161	MICOS complex subunit Mic19	Chchd3
1945900	2510600	3970500	4117200	2466400	0	1	1	Q9CRC0	Q9CRC0	0.781251	Vitamin K epoxide reductase complex subunit 1	Vkorc1
1229800	1717000	0	0	0	0	3	3	Q9CRC8	Q9CRC8	0	Leucine-rich repeat-containing protein 40	Lrrc40
0	5661900	4881900	6777300	7062400	0	1	1	Q9CRD0	Q9CRD0	1.31259	OCIA domain-containing protein 1	Ociad1
5918000	5677300	6278400	9927800	6764900	4584000	3	3	Q9CRD2	Q9CRD2	1.19039	ER membrane protein complex subunit 2	Emc2
28526000	24714000	29257000	35894000	25580000	17113000	7	7	Q9CRY7	Q9CRY7	0.952604	Glycerophosphodiester phosphodiesterase domain-containing protein 1	Gdpd1
7221400	5696300	7523500	8092000	5959900	7335300	6	6	Q9CS84;P0DI97	Q9CS84;P0DI97	1.04628	Neurexin-1;Neurexin-1-beta	Nrxn1
6991500	5921200	6626700	6028400	7256800	9190700	4	4	Q9CSN1	Q9CSN1	1.15029	SNW domain-containing protein 1	Snw1
0	0	0	0	2857700	3756600	2	2	Q9CSU0	Q9CSU0	#DIV/0!	Regulation of nuclear pre-mRNA domain-containing protein 1B	Rprd1b
3932100	1913700	2804200	3682500	3482400	4859700	3	3	Q9CT10	Q9CT10	1.39013	Ran-binding protein 3	Ranbp3
14461000	15197000	15592000	12430000	13285000	15952000	10	10	Q9CU62	Q9CU62	0.920818	Structural maintenance of chromosomes protein 1A	Smc1a
14667000	16548000	16296000	24147000	17402000	14047000	6	6	Q9CVB6	Q9CVB6	1.17017	Actin-related protein 2/3 complex subunit 2	Arpc2
16253000	14714000	15499000	15252000	14523000	14399000	13	13	Q9CW03	Q9CW03	0.950674	Structural maintenance of chromosomes protein 3	Smc3
1255900000	1239200000	903040000	300360000	1119900000	1436700000	45	2	Q9CWF2	Q9CWF2	0.840742	Tubulin beta-2B chain	Tubb2b
27880000	24934000	24393000	29949000	29320000	22561000	13	13	Q9CWJ9	Q9CWJ9	1.05988	Bifunctional purine biosynthesis protein PURH;Phosphoribosylaminoimidazolecarboxamide formyltransferase;IMP cyclohydrolase	Atic
6938200	7238400	7563000	10104000	7558400	10530000	7	5	Q9CWK8	Q9CWK8	1.29682	Sorting nexin-2	Snx2
0	0	0	0	0	6714800	2	2	Q9CWM4	Q9CWM4	#DIV/0!	Prefoldin subunit 1	Pfdn1
34086000	44041000	38308000	42746000	59250000	64304000	11	10	Q9CWS0	Q9CWS0	1.42826	N(G),N(G)-dimethylarginine dimethylaminohydrolase 1	Ddah1
3393800	5346500	4166000	2752300	2994900	4595900	1	1	Q9CWZ3	Q9CWZ3	0.801399	RNA-binding protein 8A	Rbm8a
7543200	8676000	7090700	6503400	15034000	11562000	7	7	Q9CWZ7	Q9CWZ7	1.41997	Gamma-soluble NSF attachment protein	Napg
3110100	2701500	3035200	3493200	3264200	4800400	4	4	Q9CX34	Q9CX34	1.30644	Suppressor of G2 allele of SKP1 homolog	Sugt1
12540000	12219000	10559000	18677000	13978000	17535000	4	4	Q9CX56	Q9CX56	1.42109	26S proteasome non-ATPase regulatory subunit 8	Psmd8
59089000	58437000	53093000	83449000	71544000	65502000	15	15	Q9CX86	Q9CX86	1.29232	Heterogeneous nuclear ribonucleoprotein A0	Hnrnpa0
0	4192800	4656300	7129000	0	5250100	1	1	Q9CXI5	Q9CXI5	1.39891	Mesencephalic astrocyte-derived neurotrophic factor	Manf
58656000	51132000	43739000	46256000	56185000	23526000	11	11	Q9CXS4	Q9CXS4	0.820488	Centromere protein V	Cenpv
0	3554600	3721200	3808900	3141800	2467300	3	2	Q9CXT8	Q9CXT8	1.29443	Mitochondrial-processing peptidase subunit beta	Pmpcb
18112000	15830000	16767000	12364000	14429000	24994000	9	9	Q9CXW3	Q9CXW3	1.02126	Calcyclin-binding protein	Cacybp
81771000	71139000	56124000	74538000	69835000	102080000	7	7	Q9CXW4	Q9CXW4	1.17901	60S ribosomal protein L11	Rpl11
32806000	36578000	22099000	23630000	33447000	37840000	7	7	Q9CXY6	Q9CXY6	1.03754	Interleukin enhancer-binding factor 2	Ilf2
3087600	3908500	3435300	3633000	3743300	3707400	2	2	Q9CXZ1	Q9CXZ1	1.06253	NADH dehydrogenase [ubiquinone] iron-sulfur protein 4, mitochondrial	Ndufs4
3836600	6096400	3110600	5213700	3094400	2243300	4	4	Q9CY27	Q9CY27	0.808933	Very-long-chain enoyl-CoA reductase	Tecr
8926400	8328300	8218500	9089200	8137900	20459000	4	4	Q9CY57	Q9CY57	1.47944	Chromatin target of PRMT1 protein	Chtop
23145000	19050000	25747000	29479000	29440000	44995000	6	6	Q9CY58	Q9CY58	1.52945	Plasminogen activator inhibitor 1 RNA-binding protein	Serbp1
0	1189900	982900	1274000	0	0	1	1	Q9CYA0	Q9CYA0	0.58634	Cysteine-rich with EGF-like domain protein 2	Creld2
9588500	7025300	5341700	4441500	8336500	11427000	4	4	Q9CYG7	Q9CYG7	1.10246	Mitochondrial import receptor subunit TOM34	Tomm34
4642800	5275200	4064400	11014000	3606900	2188600	3	3	Q9CYH2	Q9CYH2	1.20219	Redox-regulatory protein FAM213A	Fam213a
1738100	2482600	4497400	2601800	2717300	0	2	2	Q9CYL5	Q9CYL5	0.610121	Golgi-associated plant pathogenesis-related protein 1	Glipr2
9656100	9150600	9625600	8602200	8006800	8224100	3	3	Q9CYN2	Q9CYN2	0.873412	Signal peptidase complex subunit 2	Spcs2
4354000	3690900	4962500	3193800	3363100	2693500	1	1	Q9CYR0	Q9CYR0	0.711164	Single-stranded DNA-binding protein, mitochondrial	Ssbp1
3891700	2936300	3405000	2634800	4025600	5775500	3	3	Q9CYR6	Q9CYR6	1.21527	Phosphoacetylglucosamine mutase	Pgm3
1083800	0	1298500	1825300	1232600	0	1	1	Q9CYT6	Q9CYT6	1.28359	Adenylyl cyclase-associated protein 2	Cap2
160360000	187810000	181220000	182150000	209660000	135830000	19	18	Q9CZ13	Q9CZ13	0.996694	Cytochrome b-c1 complex subunit 1, mitochondrial	Uqcrc1
0	0	0	0	2094200	2479800	1	1	Q9CZ28	Q9CZ28	#DIV/0!	Vacuolar-sorting protein SNF8	Snf8
12314000	10698000	9366800	13231000	11835000	9666400	3	3	Q9CZ30	Q9CZ30	1.07269	Obg-like ATPase 1	Ola1
4525400	4466500	4377600	1996600	4080000	3677900	4	4	Q9CZ42	Q9CZ42	0.729608	ATP-dependent (S)-NAD(P)H-hydrate dehydratase	Carkd
34540000	38475000	32986000	46550000	53847000	52690000	11	11	Q9CZ44	Q9CZ44	1.4442	NSFL1 cofactor p47	Nsfl1c
5604300	4939300	3570000	4278600	3197800	3158600	3	3	Q9CZB0	Q9CZB0	0.753529	Succinate dehydrogenase cytochrome b560 subunit, mitochondrial	Sdhc
44916000	41595000	46005000	44547000	49579000	64544000	8	8	Q9CZC8	Q9CZC8	1.19736	Secernin-1	Scrn1
85184000	83789000	93915000	97314000	99518000	91057000	20	20	Q9CZD3	Q9CZD3	1.0951	Glycine--tRNA ligase	Gars
36946000	24092000	19583000	32208000	26541000	34975000	8	8	Q9CZM2	Q9CZM2	1.16253	60S ribosomal protein L15	Rpl15
40186000	29356000	26197000	40652000	26197000	15993000	13	13	Q9CZN7	Q9CZN7	0.86529	Serine hydroxymethyltransferase	Shmt2
4369600	5877300	4434300	3852400	5184300	4427000	3	3	Q9CZR8	Q9CZR8	0.917071	Elongation factor Ts, mitochondrial	Tsfm
7125600	7611100	7528600	8899700	7541200	5063100	4	4	Q9CZS1	Q9CZS1	0.965808	Aldehyde dehydrogenase X, mitochondrial	Aldh1b1
0	4422100	6303700	0	0	0	4	2	Q9CZT8	Q9CZT8	0	Ras-related protein Rab-3B	Rab3b
11919000	7810300	10948000	8382000	14805000	19741000	4	4	Q9CZU3	Q9CZU3	1.39934	Superkiller viralicidic activity 2-like 2	Skiv2l2
352520000	309820000	285450000	287300000	368680000	242780000	21	21	Q9CZU6	Q9CZU6	0.948269	Citrate synthase, mitochondrial	Cs
19816000	20168000	17220000	24402000	21424000	14988000	8	8	Q9CZW4	Q9CZW4	1.06311	Long-chain-fatty-acid--CoA ligase 3	Acsl3
31847000	39333000	39081000	41948000	53420000	33137000	13	13	Q9CZW5	Q9CZW5	1.16546	Mitochondrial import receptor subunit TOM70	Tomm70a
0	1804800	1872000	1190200	1533700	1958700	2	2	Q9CZX0	Q9CZX0	1.27355	Elongator complex protein 3	Elp3
53613000	47724000	51750000	61426000	50828000	101120000	12	12	Q9CZX8	Q9CZX8	1.39381	40S ribosomal protein S19	Rps19
12058000	12160000	12382000	16623000	13095000	20382000	7	3	Q9CZY3	Q9CZY3	1.36885	Ubiquitin-conjugating enzyme E2 variant 1	Ube2v1
9036800	14981000	10060000	7431200	7986100	9374400	4	4	Q9D023	Q9D023	0.727503	Mitochondrial pyruvate carrier 2	Mpc2
890720	894300	885190	676910	908750	1513500	1	1	Q9D024	Q9D024	1.16064	Coiled-coil domain-containing protein 47	Ccdc47
85322000	83422000	87353000	119900000	83728000	52733000	15	15	Q9D051	Q9D051	1.00103	Pyruvate dehydrogenase E1 component subunit beta, mitochondrial	Pdhb
1003100	787430	1002100	960500	878790	1074800	2	2	Q9D074;Q3TEL6	Q9D074;Q3TEL6	1.04349	E3 ubiquitin-protein ligase MGRN1;RING finger protein 157	Mgrn1;Rnf157
202760000	216460000	205690000	120000000	213940000	292770000	34	34	Q9D0E1	Q9D0E1	1.00288	Heterogeneous nuclear ribonucleoprotein M	Hnrnpm
2090300	1935200	1539100	1894100	0	2822800	2	2	Q9D0F3	Q9D0F3	0.847662	Protein ERGIC-53	Lman1
3028300	3174800	2709100	3307400	3983000	3973600	5	5	Q9D0F9	Q9D0F9	1.26389	Phosphoglucomutase-1	Pgm1
31061000	38640000	32347000	30931000	40807000	36103000	16	16	Q9D0I9	Q9D0I9	1.05677	Arginine--tRNA ligase, cytoplasmic	Rars
2899600	3628600	2859900	3809100	2899000	3249300	3	3	Q9D0J4	Q9D0J4	1.06064	ADP-ribosylation factor-like protein 2	Arl2
21016000	17783000	22037000	13164000	26223000	83438000	5	5	Q9D0J8	Q9D0J8	2.01895	Parathymosin	Ptms
216290000	236490000	192740000	223450000	254390000	168560000	20	20	Q9D0K2	Q9D0K2	1.00136	Succinyl-CoA:3-ketoacid coenzyme A transferase 1, mitochondrial	Oxct1
21662000	16765000	14662000	18721000	16647000	11357000	4	4	Q9D0L7	Q9D0L7	0.880126	Armadillo repeat-containing protein 10	Armc10
7035100	5947400	4172100	5262700	9828300	10510000	7	7	Q9D0L8	Q9D0L8	1.49237	mRNA cap guanine-N7 methyltransferase	Rnmt
61535000	59328000	61314000	62566000	67048000	48491000	7	7	Q9D0M3	Q9D0M3	0.977648	Cytochrome c1, heme protein, mitochondrial	Cyc1
24252000	25145000	25003000	30040000	15780000	20929000	4	3	Q9D0M5	Q9D0M5	0.897164	Dynein light chain 2, cytoplasmic	Dynll2
6447000	6874500	6528600	5973500	6431200	7082300	4	4	Q9D0R2	Q9D0R2	0.981708	Threonine--tRNA ligase, cytoplasmic	Tars
3542400	1557100	2558200	4384600	3034900	3707300	1	1	Q9D0R8	Q9D0R8	1.45302	Protein LSM12 homolog	Lsm12
0	7440500	0	0	0	0	2	2	Q9D0T1	Q9D0T1	0	NHP2-like protein 1;NHP2-like protein 1, N-terminally processed	Nhp2l1
6591200	5057800	7058900	3203600	4594400	8614000	3	3	Q9D0W5	Q9D0W5	0.877276	Peptidyl-prolyl cis-trans isomerase-like 1	Ppil1
14895000	17102000	17688000	13479000	4978500	18886000	1	1	Q9D164	Q9D164	0.751605	FXYD domain-containing ion transport regulator 6	Fxyd6
21876000	17066000	19216000	17173000	16365000	10766000	5	5	Q9D172	Q9D172	0.761787	ES1 protein homolog, mitochondrial	D10Jhu81e
17783000	15694000	15555000	25471000	19846000	17798000	6	6	Q9D1A2	Q9D1A2	1.28722	Cytosolic non-specific dipeptidase	Cndp2
0	3519700	3566500	4337000	3936000	4088900	2	2	Q9D1C8	Q9D1C8	1.7445	Vacuolar protein sorting-associated protein 28 homolog	Vps28
13850000	15461000	18549000	18599000	23224000	12166000	6	6	Q9D1D4	Q9D1D4	1.12806	Transmembrane emp24 domain-containing protein 10	Tmed10
13026000	9605900	8327600	13315000	12241000	13403000	6	6	Q9D1E6	Q9D1E6	1.25839	Tubulin-folding cofactor B	Tbcb
19778000	22650000	15986000	18466000	23287000	16173000	15	7	Q9D1G1	Q9D1G1	0.991646	Ras-related protein Rab-1B	Rab1b
0	0	1274200	1190900	1383800	0	2	2	Q9D1I6	Q9D1I6	2.02064	39S ribosomal protein L14, mitochondrial	Mrpl14
16720000	19862000	18266000	17876000	20601000	27665000	6	6	Q9D1J3	Q9D1J3	1.20591	SAP domain-containing ribonucleoprotein	Sarnp
0	1960200	2932400	2121100	1399100	2285000	2	2	Q9D1K2	Q9D1K2	1.18653	V-type proton ATPase subunit F	Atp6v1f
3980300	5419100	7754800	4023800	5307100	6721800	2	2	Q9D1L0	Q9D1L0	0.935788	Coiled-coil-helix-coiled-coil-helix domain-containing protein 2	Chchd2
7709000	5382100	4453800	6298800	6639500	8283700	4	4	Q9D1M0	Q9D1M0	1.20958	Protein SEC13 homolog	Sec13
0	0	0	2636300	1627300	1436800	1	1	Q9D1Q4	Q9D1Q4	#DIV/0!	Dolichol-phosphate mannosyltransferase subunit 3	Dpm3
19436000	18909000	16601000	16086000	18870000	11836000	4	4	Q9D1Q6	Q9D1Q6	0.8516	Endoplasmic reticulum resident protein 44	Erp44
24114000	17733000	20596000	19795000	20287000	38938000	7	7	Q9D1R9	Q9D1R9	1.26547	60S ribosomal protein L34	Rpl34
46658000	78053000	58016000	58557000	67227000	46733000	14	14	Q9D2G2	Q9D2G2	0.944124	Dihydrolipoyllysine-residue succinyltransferase component of 2-oxoglutarate dehydrogenase complex, mitochondrial	Dlst
5333200	6827400	7690500	3031500	6307300	10726000	6	2	Q9D2M8	Q9D2M8	1.01077	Ubiquitin-conjugating enzyme E2 variant 2	Ube2v2
0	0	0	0	0	0	2	2	Q9D2N9	Q9D2N9	#DIV/0!	Vacuolar protein sorting-associated protein 33A	Vps33a
15659000	15208000	17145000	11258000	19070000	21003000	7	7	Q9D2R0	Q9D2R0	1.06913	Acetoacetyl-CoA synthetase	Aacs
3454400	3205500	4556700	4266800	3174800	4167000	4	4	Q9D2V7	Q9D2V7	1.03495	Coronin-7	Coro7
0	4648800	3727100	4817100	4826800	3969000	4	4	Q9D328	Q9D328	1.62525	Transmembrane protein 35	Tmem35
4433300	6253400	5439300	6535800	4845500	6472100	4	4	Q9D358	Q9D358	1.10712	Low molecular weight phosphotyrosine protein phosphatase	Acp1
33105000	30153000	32268000	52053000	37677000	40644000	13	13	Q9D394	Q9D394	1.3648	Protein RUFY3	Rufy3
34244000	24757000	36050000	67747000	38362000	24404000	4	4	Q9D3D9	Q9D3D9	1.37308	ATP synthase subunit delta, mitochondrial	Atp5d
6437400	8421900	7355900	9337000	7649500	5813700	2	2	Q9D3P8	Q9D3P8	1.02633	Plasminogen receptor (KT)	Plgrkt
0	755450	1091900	1075300	970550	0	2	2	Q9D4H1	Q9D4H1	1.10745	Exocyst complex component 2	Exoc2
1342900	2033200	1142100	1565700	1595200	1421600	3	3	Q9D4H8	Q9D4H8	1.01423	Cullin-2	Cul2
868040	1127600	1424200	1923500	1424800	0	3	3	Q9D4J7	Q9D4J7	0.979081	PHD finger protein 6	Phf6
3880300	0	2935700	4405400	4291000	4118100	3	3	Q9D554	Q9D554	1.88006	Splicing factor 3A subunit 3	Sf3a3
[truncated: 356 more rows]
