# Supplementary material for: Deficiency of Parkinson’s Related Protein DJ-1 Alters Cdk5 Signalling and Induces Neuronal Death by Aberrant Cell Cycle Re-entry
Source: Cell Mol Neurobiol. 2022 Feb 19;43(2):757–69. doi: 10.1007/s10571-022-01206-7 (PMC9958167; doi:10.1007/s10571-022-01206-7)
Supplement: Supplementary file 6 — Supplementary file6 (XLSX 27 kb) [file 10571_2022_1206_MOESM6_ESM.xlsx]

## Sheet: DATA
Supplementary table S2. Proteins identified with significant expression changes between wild type (WT) and knockouts (KO) for DJ1
LFQ intensity 3_WT	0.246755	LFQ intensity 9_WT	LFQ intensity 10_KO	LFQ intensity 7_KO	LFQ intensity 4_KO	Peptides	Unique peptides	Protein IDs	Majority protein IDs	FC	Protein names	Gene names	p value
0	0	0	0	434210	421340	3	1	Q9Z2C8	Q9Z2C8	#DIV/0!	Y-box-binding protein 2	Ybx2	3.10717e-06
0	0	0	0	3444800	3655100	3	3	Q9JM96	Q9JM96	#DIV/0!	Cdc42 effector protein 4	Cdc42ep4	2.36898e-05
222480	272290	232740	0	0	0	2	2	P17095	P17095	0	High mobility group protein HMG-I/HMG-Y	Hmga1	8.98814e-05
29729000	30203000	29685000	32814000	33210000	32518000	15	13	O88447	O88447	1.09959	Kinesin light chain 1	Klc1	0.000333654
43285000	16715000	16089000	3881100	0	0	8	8	Q99LX0	Q99LX0	0.0510074	Protein deglycase DJ-1	Park7	0.000363964
0	0	0	3066700	2161600	2687500	3	3	Q99LG4	Q99LG4	#DIV/0!	Tetratricopeptide repeat protein 5	Ttc5	0.000550231
0	1869200	2226300	0	0	0	2	2	P26618	P26618	0	Platelet-derived growth factor receptor alpha	Pdgfra	0.000596275
0	0	0	1745900	1402100	0	1	1	P63080	P63080	#DIV/0!	Gamma-aminobutyric acid receptor subunit beta-3	Gabrb3	0.00116175
2554800	2256800	2860800	0	0	1893200	3	2	P61226;Q8BU31	P61226	0.246755	Ras-related protein Rap-2b	Rap2b	0.00146288
2064800	2294300	1915500	3345500	3126500	3035000	1	1	P62311	P62311	1.51516	U6 snRNA-associated Sm-like protein LSm3	Lsm3	0.00168825
0	0	0	1273100	1525100	2015700	1	1	Q8C5L3	Q8C5L3	#DIV/0!	CCR4-NOT transcription complex subunit 2	Cnot2	0.0018157
0	0	0	0	2857700	3756600	2	2	Q9CSU0	Q9CSU0	#DIV/0!	Regulation of nuclear pre-mRNA domain-containing protein 1B	Rprd1b	0.00221019
41644000	40195000	38154000	53388000	51437000	48847000	13	13	Q9ESN6	Q9ESN6	1.28067	Tripartite motif-containing protein 2	Trim2	0.00249177
34725000	36948000	31894000	50039000	45606000	47431000	18	18	Q9QUR6	Q9QUR6	1.38148	Prolyl endopeptidase	Prep	0.00249527
4654700	6455500	4947600	9359500	8752600	9049200	5	5	P54822	P54822	1.69147	Adenylosuccinate lyase	Adsl	0.00318923
0	0	0	0	1669300	2282500	3	3	A2AHC3	A2AHC3	#DIV/0!	Calmodulin-regulated spectrin-associated protein 1	Camsap1	0.00325429
0	0	0	3959400	2874500	0	2	2	P97742	P97742	#DIV/0!	Carnitine O-palmitoyltransferase 1, liver isoform	Cpt1a	0.00347742
1229800	1717000	0	0	0	0	3	3	Q9CRC8	Q9CRC8	0	Leucine-rich repeat-containing protein 40	Lrrc40	0.00391187
0	0	0	0	1113800	1567800	1	1	Q8CI75	Q8CI75	#DIV/0!	DIS3-like exonuclease 2	Dis3l2	0.00418982
0	1934500	2015600	2574200	2475500	2419900	2	2	Q9CQL1;P61327	Q9CQL1;P61327	1.89099	Protein mago nashi homolog 2;Protein mago nashi homolog	Magohb;Magoh	0.00431343
0	0	0	0	496800	349970	2	1	Q99J95	Q99J95	#DIV/0!	Cyclin-dependent kinase 9	Cdk9	0.00448943
0	4422100	6303700	0	0	0	4	2	Q9CZT8	Q9CZT8	0	Ras-related protein Rab-3B	Rab3b	0.00464248
34540000	38475000	32986000	46550000	53847000	52690000	11	11	Q9CZ44	Q9CZ44	1.4442	NSFL1 cofactor p47	Nsfl1c	0.00492308
0	0	0	2749000	3960400	0	2	2	Q6P069	Q6P069	#DIV/0!	Sorcin	Sri	0.00504381
5159500	4568500	5327900	2988300	3659500	3424800	2	2	P24638	P24638	0.669013	Lysosomal acid phosphatase	Acp2	0.00537848
0	0	1198000	1763300	2319500	2595600	1	1	Q80UW2	Q80UW2	5.57462	F-box only protein 2	Fbxo2	0.0058771
132210000	118250000	126610000	167030000	154140000	176010000	25	25	Q7TMK9	Q7TMK9	1.31854	Heterogeneous nuclear ribonucleoprotein Q	Syncrip	0.00602429
24015000	19047000	23907000	32898000	31384000	35757000	4	4	Q62093	Q62093	1.49381	Serine/arginine-rich splicing factor 2	Srsf2	0.00609217
54219000	53145000	54643000	84245000	69431000	83733000	11	11	O08709	O08709	1.46542	Peroxiredoxin-6	Prdx6	0.00671965
0	0	0	2636300	1627300	1436800	1	1	Q9D1Q4	Q9D1Q4	#DIV/0!	Dolichol-phosphate mannosyltransferase subunit 3	Dpm3	0.00695557
0	1430900	2167900	0	0	0	2	2	P41216	P41216	0	Long-chain-fatty-acid--CoA ligase 1	Acsl1	0.00723123
9656100	9150600	9625600	8602200	8006800	8224100	3	3	Q9CYN2	Q9CYN2	0.873412	Signal peptidase complex subunit 2	Spcs2	0.00736842
9990000	10230000	9231400	6906600	6832200	8116100	8	7	Q4VA53	Q4VA53	0.742067	Sister chromatid cohesion protein PDS5 homolog B	Pds5b	0.00786854
7669000	8945400	8362500	10391400	10577000	10006000	5	5	P17918	P17918	1.24012	Proliferating cell nuclear antigen	Pcna	0.00786892
32038000	31397000	29323000	25472000	26962000	26627000	8	8	Q9DC69	Q9DC69	0.852336	NADH dehydrogenase [ubiquinone] 1 alpha subcomplex subunit 9, mitochondrial	Ndufa9	0.00815524
18775000	16578000	17481000	22240000	21966000	24807000	5	5	P62317	P62317	1.30622	Small nuclear ribonucleoprotein Sm D2	Snrpd2	0.00820581
17348500	16943000	17554000	10297000	10786000	9608000	7	6	P15209	P15209	0.750639	BDNF/NT-3 growth factors receptor	Ntrk2	0.00873808
0	1129700	977910	2321900	2186600	2750400	2	2	P26049	P26049	3.44414	Gamma-aminobutyric acid receptor subunit alpha-3	Gabra3	0.00914941
18320000	19407000	17384000	23111000	22082000	21225000	6	6	Q9WUL7	Q9WUL7	1.20517	ADP-ribosylation factor-like protein 3	Arl3	0.00920388
4186700	3371800	3391300	6698000	5334200	5664000	4	4	Q8R570	Q8R570	1.61612	Synaptosomal-associated protein 47	Snap47	0.0101649
15399000	16036000	19488000	25078000	22827000	23003000	8	8	Q9Z2W0	Q9Z2W0	1.39246	Aspartyl aminopeptidase	Dnpep	0.0103528
0	0	0	753400	1215100	0	1	1	A2BDX3	A2BDX3	#DIV/0!	Adenylyltransferase and sulfurtransferase MOCS3;Molybdopterin-synthase adenylyltransferase;Molybdopterin-synthase sulfurtransferase	Mocs3	0.0106024
8064700	7353400	8345800	9754800	9352300	9198300	9	6	P12367	P12367	1.19111	cAMP-dependent protein kinase type II-alpha regulatory subunit	Prkar2a	0.0110815
0	0	0	550950	343760	777520	3	3	O08784	O08784	#DIV/0!	Treacle protein	Tcof1	0.0112457
27039000	23645000	24524000	29658000	29982000	29345000	9	9	Q9DCD0	Q9DCD0	1.18319	6-phosphogluconate dehydrogenase, decarboxylating	Pgd	0.0113031
7462600	8666600	8075900	0	5213400	5682400	4	2	P70288	P70288	0.450145	Histone deacetylase 2	Hdac2	0.0121865
74191000	73257000	66087000	95685000	98075000	118480000	19	19	Q99020	Q99020	1.46224	Heterogeneous nuclear ribonucleoprotein A/B	Hnrnpab	0.0127644
119080000	126030000	103190000	150820000	164200000	145530000	12	12	P14206	P14206	1.32228	40S ribosomal protein SA	Rpsa	0.0128852
106810000	84611000	86908000	146160000	122410000	135720000	20	18	Q60668	Q60668	1.45256	Heterogeneous nuclear ribonucleoprotein D0	Hnrnpd	0.0130005
4281000	2943800	4452600	5937100	5825900	5916300	5	5	P46664	P46664	1.51398	Adenylosuccinate synthetase isozyme 2	Adss	0.0138705
4863900	4615100	4704200	5689200	5154500	5629200	3	3	Q8VCT3	Q8VCT3	1.16144	Aminopeptidase B	Rnpep	0.0143142
107700000	103300000	60559000	14338000	35879000	19280000	2	2	Q6EJB6	Q6EJB6	0.255919	U3 small nucleolar RNA-associated protein 14 homolog B	Utp14b	0.0147234
0	931370	531410	0	0	0	2	2	Q9D8V0	Q9D8V0	0	Minor histocompatibility antigen H13	Hm13	0.0162058
48309000	46182000	45949000	39649000	42821000	37511000	15	7	P62821;Q8K386	P62821	0.854322	Ras-related protein Rab-1A	Rab1A	0.0164673
39988000	42858000	46013000	27987000	33451000	34889000	9	9	O55125	O55125	0.747538	Protein NipSnap homolog 1	Nipsnap1	0.0164884
0	0	0	1970100	1118600	0	1	1	P97447	P97447	#DIV/0!	Four and a half LIM domains protein 1	Fhl1	0.0165738
55692000	50284000	55119000	79153000	66104000	68145000	19	16	P31324	P31324	1.3247	cAMP-dependent protein kinase type II-beta regulatory subunit	Prkar2b	0.0166478
165220000	184130000	170100000	215380000	197210000	200850000	25	25	Q76MZ3;Q7TNP2	Q76MZ3	1.18094	Serine/threonine-protein phosphatase 2A 65 kDa regulatory subunit A alpha isoform	Ppp2r1a	0.016827
3624000	4221000	6507600	8725900	8135200	8058400	5	5	P47708	P47708	1.73624	Rabphilin-3A	Rph3a	0.0175772
1041100000	1112700000	837360000	1527300000	1392400000	1300900000	32	32	Q04447;P07310	Q04447	1.41102	Creatine kinase B-type	Ckb	0.0177635
1137800	917010	0	1976900	1609300	1731700	3	2	P0C028;P0C027;Q8R2U6	P0C028;P0C027;Q8R2U6	2.58803	Diphosphoinositol polyphosphate phosphohydrolase 3-beta;Diphosphoinositol polyphosphate phosphohydrolase 3-alpha;Diphosphoinositol polyphosphate phosphohydrolase 2	Nudt11;Nudt10;Nudt4	0.0193033
1882500	1722700	2576900	3295300	2959900	3097200	1	1	Q9QYB5	Q9QYB5	1.51282	Gamma-adducin	Add3	0.0194612
83989000	83522000	85824000	87745000	92511000	92167000	19	19	Q9EQH3	Q9EQH3	1.07535	Vacuolar protein sorting-associated protein 35	Vps35	0.0196052
3169600	3225900	2631000	4467400	3695400	4178200	3	3	O35633	O35633	1.3672	Vesicular inhibitory amino acid transporter	Slc32a1	0.019894
1869700	2266000	1664100	2865400	2519000	2697100	4	4	Q99PV8	Q99PV8	1.39341	B-cell lymphoma/leukemia 11B	Bcl11b	0.0200004
17501000	17123000	19548000	22412000	20638000	23278000	11	9	Q921M7	Q921M7	1.2244	Protein FAM49B	Fam49b	0.0200466
8618600	7307000	7688900	11449000	10641000	9408300	4	4	Q8BGT8;Q8K0S0	Q8BGT8	1.33385	Phytanoyl-CoA hydroxylase-interacting protein-like	Phyhipl	0.0207875
11596000	14951000	15861000	24699000	19055000	21761000	6	6	P15105	P15105	1.54487	Glutamine synthetase	Glul	0.02087
16347000	13902000	14319000	23064000	25562000	18871000	7	7	Q99KK2	Q99KK2	1.51447	N-acylneuraminate cytidylyltransferase	Cmas	0.0217406
0	0	0	1792300	1776100	633200	1	1	Q9WTZ1	Q9WTZ1	#DIV/0!	RING-box protein 2	Rnf7	0.0217692
2492200	2523200	3191000	4116600	3808000	5069100	3	3	P56812	P56812	1.58336	Programmed cell death protein 5	Pdcd5	0.0226689
28210000	23647000	23346000	30245000	32326000	30864000	10	10	Q9Z0N1;Q9Z0N2	Q9Z0N1;Q9Z0N2	1.24244	Eukaryotic translation initiation factor 2 subunit 3, X-linked;Eukaryotic translation initiation factor 2 subunit 3, Y-linked	Eif2s3x;Eif2s3y	0.0228464
8104300	9674500	7166600	15046000	12268000	18467000	4	4	P47964	P47964	1.83525	60S ribosomal protein L36	Rpl36	0.0230244
16290000	13500000	14153000	19318000	17998000	17452000	15	7	P63328	P63328	1.24634	Serine/threonine-protein phosphatase 2B catalytic subunit alpha isoform	Ppp3ca	0.0231955
135360000	128840000	152930000	213870000	167950000	210250000	11	11	P70296	P70296	1.41939	Phosphatidylethanolamine-binding protein 1;Hippocampal cholinergic neurostimulating peptide	Pebp1	0.0236875
34876000	30046000	31136000	41284000	41572000	51424000	9	9	Q9DBP5	Q9DBP5	1.39791	UMP-CMP kinase	Cmpk1	0.0248881
16826000	15466000	14217000	25067000	21939000	19109000	8	7	Q61686	Q61686	1.42155	Chromobox protein homolog 5	Cbx5	0.0253682
231020000	232930000	212160000	249030000	275670000	286460000	31	31	P42932	P42932	1.19975	T-complex protein 1 subunit theta	Cct8	0.0254295
23384000	17878000	19767000	26110000	32067000	27556000	8	8	Q9Z1Z2	Q9Z1Z2	1.40479	Serine-threonine kinase receptor-associated protein	Strap	0.0269972
3008600	1276100	3003500	5364600	5470100	0	4	4	Q8C7R4	Q8C7R4	1.48661	Ubiquitin-like modifier-activating enzyme 6	Uba6	0.0278619
24364000	20583000	16872000	35947000	26928000	34578000	6	6	P19253	P19253	1.57642	60S ribosomal protein L13a	Rpl13a	0.028499
0	1355600	669500	0	0	0	1	1	Q3TFD2	Q3TFD2	0	Lysophosphatidylcholine acyltransferase 1	Lpcat1	0.028754
0	0	1000600	2570600	1916000	1268600	1	1	Q9DAU1	Q9DAU1	5.75175	Protein canopy homolog 3	Cnpy3	0.0288758
3333000	0	0	4309900	5566900	7032600	2	2	P58389	P58389	5.07333	Serine/threonine-protein phosphatase 2A activator	Ppp2r4	0.0292626
5080900	5763500	5718900	6261800	7219700	6627900	2	2	O88291	O88291	1.21409	DBIRD complex subunit ZNF326	Znf326	0.0292811
615120	518990	825060	1105600	909970	1228400	2	2	P70429	P70429	1.65579	Ena/VASP-like protein	Evl	0.0297171
4812534	5120500	4432800	6051700	5847500	6447100	6	5	Q2NL51	Q2NL51	1.92041	Glycogen synthase kinase-3 alpha	Gsk3a	0.0297464
0	0	0	1906000	923170	0	3	3	P43247	P43247	#DIV/0!	DNA mismatch repair protein Msh2	Msh2	0.0306908
16192000	17314000	17037000	15362000	13461000	15094000	12	12	Q9WVK4;Q9QXY6	Q9WVK4	0.868904	EH domain-containing protein 1	Ehd1	0.0318913
0	3519700	3566500	4337000	3936000	4088900	2	2	Q9D1C8	Q9D1C8	1.7445	Vacuolar protein sorting-associated protein 28 homolog	Vps28	0.0319305
0	0	0	3152800	1515900	737800	7	1	P08556	P08556	#DIV/0!	GTPase NRas	Nras	0.0322558
12540000	12219000	10559000	18677000	13978000	17535000	4	4	Q9CX56	Q9CX56	1.42109	26S proteasome non-ATPase regulatory subunit 8	Psmd8	0.0324617
4.41627e+06	5.02608e+06	3.83646e+06	5488400	5648200	5469100	5	5	Q9JLN9	Q9JLN9	1.1779	Serine/threonine-protein kinase mTOR	Mtor	0.0333532
2647400	2998900	3485000	3814700	3855300	4412300	4	4	Q99MR8	Q99MR8	1.32317	Methylcrotonoyl-CoA carboxylase subunit alpha, mitochondrial	Mccc1	0.0337759
19397000	21448000	22406000	33867000	24969000	33961000	14	13	Q8R1Q8	Q8R1Q8	1.46712	Cytoplasmic dynein 1 light intermediate chain 1	Dync1li1	0.0339982
13666000	12714000	8319600	17631000	17055000	22599000	7	7	Q8QZY1	Q8QZY1	1.65088	Eukaryotic translation initiation factor 3 subunit L	Eif3l	0.0353969
18059000	14068000	11358000	20352000	20176000	22657000	7	7	P54823	P54823	1.45303	Probable ATP-dependent RNA helicase DDX6	Ddx6	0.0354858
76792000	67695000	69502000	102390000	81366000	92441000	15	15	Q6PDM2	Q6PDM2	1.29071	Serine/arginine-rich splicing factor 1	Srsf1	0.0360478
5760400	5596900	3980600	9027500	6740300	7649000	4	4	Q9CR16	Q9CR16	1.52673	Peptidyl-prolyl cis-trans isomerase D	Ppid	0.0369463
2925300	3245500	3758700	9476300	6124000	5620800	2	2	Q9D8B3	Q9D8B3	2.13718	Charged multivesicular body protein 4b	Chmp4b	0.0380374
9885100	9514300	8583700	13007000	10486000	12091000	3	3	P36536;Q9CQC9	P36536;Q9CQC9	1.27162	GTP-binding protein SAR1a;GTP-binding protein SAR1b	Sar1a;Sar1b	0.0382409
6357000	5497100	3401300	7156100	9064200	9924000	6	6	Q8VEH5	Q8VEH5	1.71377	EPM2A-interacting protein 1	Epm2aip1	0.0389592
0	973700	0	1458900	1191200	1352200	1	1	Q8K2C7	Q8K2C7	4.1104	Protein OS-9	Os9	0.0389826
2408500	2219600	2495800	2106600	1487700	1429600	1	1	P0DN91;P0DN90;P0DN89	P0DN91;P0DN90;P0DN89	0.705218			0.0389992
4354000	3690900	4962500	3193800	3363100	2693500	1	1	Q9CYR0	Q9CYR0	0.711164	Single-stranded DNA-binding protein, mitochondrial	Ssbp1	0.0402735
3028300	3174800	2709100	3307400	3983000	3973600	5	5	Q9D0F9	Q9D0F9	1.26389	Phosphoglucomutase-1	Pgm1	0.0404939
8424600	8493100	7064200	10764000	9048200	10630000	3	3	B2RY56	B2RY56	1.26938	RNA-binding protein 25	Rbm25	0.0404942
0	12817000	20482000	6654900	6155000	2381100	12	12	Q8K411	Q8K411	0.4562	Presequence protease, mitochondrial	Pitrm1	0.040552
457280000	496480000	463740000	551990000	521340000	615850000	34	34	P40142	P40142	1.19166	Transketolase	Tkt	0.0406551
18400000	21897000	25599000	39953000	28932000	31864000	12	11	O88487	O88487	1.52891	Cytoplasmic dynein 1 intermediate chain 2	Dync1i2	0.0406674
59089000	58437000	53093000	83449000	71544000	65502000	15	15	Q9CX86	Q9CX86	1.29232	Heterogeneous nuclear ribonucleoprotein A0	Hnrnpa0	0.0412772
3495400	6264000	5304800	12323000	7357400	10058000	10	4	Q6PHZ2	Q6PHZ2	1.97411	Calcium/calmodulin-dependent protein kinase type II subunit delta	Camk2d	0.041289
35203000	33287000	30826000	36025000	40048000	38537000	11	11	Q8BVE3	Q8BVE3	1.15399	V-type proton ATPase subunit H	Atp6v1h	0.0418633
4040300	3892000	2204500	6292000	6815900	12172000	6	4	O55042	O55042	2.49387	Alpha-synuclein	Snca	0.0422732
125330000	126470000	111700000	160760000	133090000	160150000	19	14	P68510	P68510	1.24897	14-3-3 protein eta	Ywhah	0.0426635
844610	389790	526520	369800	0	0	2	2	Q8K284	Q8K284	0.210004	General transcription factor 3C polypeptide 1	Gtf3c1	0.0432614
10637000	9580800	7953100	11075000	13198000	12773000	8	8	Q9WVA3	Q9WVA3	1.31504	Mitotic checkpoint protein BUB3	Bub3	0.0434591
4775400	5544400	5719600	0	4088400	4085400	1	1	Q64310	Q64310	0.509608	Surfeit locus protein 4	Surf4	0.0435855
122760000	137310000	129120000	208770000	181000000	150290000	13	13	P14152	P14152	1.38765	Malate dehydrogenase, cytoplasmic	Mdh1	0.044597
5074900	5996200	5143500	6666700	6555300	8160800	4	4	P62761	P62761	1.31874	Visinin-like protein 1	Vsnl1	0.0446327
11861000	9716000	9782000	13662000	14180000	18725000	11	11	P27612	P27612	1.48496	Phospholipase A-2-activating protein	Plaa	0.044684
19029000	23455000	24748000	26685000	30572000	27846000	10	10	O35226	O35226	1.26581	26S proteasome non-ATPase regulatory subunit 4	Psmd4	0.0457309
0	0	1551100	2370000	1291900	3124500	3	3	Q8CH18	Q8CH18	4.37522	Cell division cycle and apoptosis regulator protein 1	Ccar1	0.0459011
16914000	14469000	14150000	20868000	19761000	17086000	5	5	Q80XI4;O70172	Q80XI4;O70172	1.26754	Phosphatidylinositol 5-phosphate 4-kinase type-2 beta;Phosphatidylinositol 5-phosphate 4-kinase type-2 alpha	Pip4k2b;Pip4k2a	0.0461459
9286000	9815400	8673400	11619000	12146000	15913000	5	5	Q9R0Y5	Q9R0Y5	1.42856	Adenylate kinase isoenzyme 1	Ak1	0.0463552
6873900	8388400	10360000	12911000	12054000	10781000	9	9	Q61035;Q99KK9	Q61035	1.39511	Histidine--tRNA ligase, cytoplasmic	Hars	0.0463688
40012000	36385000	40341000	44868000	51831000	43933000	14	14	P30416	P30416	1.20468	Peptidyl-prolyl cis-trans isomerase FKBP4;Peptidyl-prolyl cis-trans isomerase FKBP4, N-terminally processed	Fkbp4	0.0464296
45892000	43582000	43520000	41896000	36896000	34579000	10	10	P70677	P70677	0.852452	Caspase-3;Caspase-3 subunit p17;Caspase-3 subunit p12	Casp3	0.0464378
361550	337100	398220	554230	803730	0	2	1	Q3V3Q7	Q3V3Q7	1.23803	Phosphofurin acidic cluster sorting protein 2	Pacs2	0.0467058
2091000	1537400	2213400	1336900	1094200	1437800	3	3	Q60841	Q60841	0.662279	Reelin	Reln	0.046896
1060300	2167700	1211500	2687600	2698800	2250800	2	2	Q9QZ23	Q9QZ23	1.72028	NFU1 iron-sulfur cluster scaffold homolog, mitochondrial	Nfu1	0.0473892
31325000	41694000	33220000	54987000	43787000	64050000	8	8	P62751	P62751	1.53262	60S ribosomal protein L23a	Rpl23a	0.0474731
6867600	6903000	5834500	10241000	8852100	14122000	4	4	O35841	O35841	1.69421	Apoptosis inhibitor 5	Api5	0.0483993
1488500	2369200	1724500	858070	1208800	1125900	2	2	Q99LH2	Q99LH2	0.571956	Phosphatidylserine synthase 1	Ptdss1	0.0484344
4547300	4300000	4358800	4150600	4061400	3717400	4	3	Q6PA06	Q6PA06	0.903325	Atlastin-2	Atl2	0.048526
10611000	14215000	10450000	16105000	15053000	14928000	10	10	Q8JZP2	Q8JZP2	1.30644	Synapsin-3	Syn3	0.0485485
6964700	8041500	8934200	10305000	9943000	9196700	5	4	Q9JK48	Q9JK48	1.22992	Endophilin-B1	Sh3glb1	0.0490168
7565400	6027700	6973100	4659600	5166500	0	2	2	O55100	O55100	0.477779	Synaptogyrin-1	Syngr1	0.0495671
376730000	398660000	375130000	368620000	349750000	350900000	39	37	Q8VIJ6	Q8VIJ6	0.92938	Splicing factor, proline- and glutamine-rich	Sfpq	0.0498249
8135700	10605000	12932000	14418000	14502000	13950000	8	6	Q63844	Q63844	1.35353	Mitogen-activated protein kinase 3	Mapk3	0.0499877
